# Supplementary material for: A Genome-Wide Approach to Discovery of Small RNAs Involved in Regulation of Virulence in Vibrio cholerae
Source: PLoS Pathog. 2011 Jul 14;7(7):e1002126. doi: 10.1371/journal.ppat.1002126 (PMC3136459; doi:10.1371/journal.ppat.1002126)
Supplement: Table S5 — sRNA cluster location, abundance and length. For each sRNA cluster, the location aligned to the N16961 genome (reference NC_002505 for chromosome 1, NC_002506 for chromosome 2) is given along with the relative abundance (see Materials and Methods for calculation), minimum and maximum predicted length of the putative sRNA. (XLS) [file ppat.1002126.s010.xls]

## Sheet: normalized clusters
Reference	Start	End	Length	dHLH	0-Max	0-Min	toxT	1-Max	1-Min
NC_002505	550	366	184	0			559.01	184	183
NC_002505	598	688	90	487.554	90	89	0
NC_002505	622	687	65	49.6871	65	65	0
NC_002505	629	710	81	0			17.6995	83	81
NC_002505	2327	2225	102	0			47.1987	102	102
NC_002505	2348	2228	120	0			175.52	120	119
NC_002505	2767	2685	82	0			1.47496	82	82
NC_002505	2891	2777	114	0			112.097	114	114
NC_002505	2903	2812	91	0			1.47496	91	91
NC_002505	2920	2812	108	0			66.3732	108	107
NC_002505	3084	2996	88	0			5.89984	88	88
NC_002505	3096	2994	102	0			39.8239	102	102
NC_002505	3212	3133	79	0			1.47496	79	79
NC_002505	3240	3127	113	0			70.7981	113	113
NC_002505	3329	3235	94	0			23.5994	94	94
NC_002505	3499	3415	84	0			2.94992	84	84
NC_002505	3871	3798	73	0			19.1745	80	73
NC_002505	3887	3792	95	0			44.2488	95	85
NC_002505	3940	3846	94	0			48.6737	94	85
NC_002505	4008	3938	70	77.6361	70	70	0
NC_002505	4078	4173	95	0			5.89984	95	95
NC_002505	4123	4052	71	21.7381	71	71	0
NC_002505	4123	4199	76	0			5.89984	76	76
NC_002505	4187	4096	91	0			2.94992	91	91
NC_002505	4212	4137	75	0			5.89984	75	75
NC_002505	4224	4143	81	0			4.42488	81	80
NC_002505	4250	4113	137	0			157.821	137	137
NC_002505	4351	4273	78	0			1.47496	78	78
NC_002505	4499	4427	72	0			5.89984	72	67
NC_002505	4510	4428	82	0			66.3732	83	71
NC_002505	4528	4426	102	83.8469	102	93	749.279	102	93
NC_002505	4539	4455	84	21.7381	86	81	19.1745	86	81
NC_002505	4540	4428	112	4313.46	115	105	3837.84	115	105
NC_002505	4563	4460	103	0			8.84976	103	103
NC_002505	4624	4539	85	3.10544	93	77	7.3748	93	77
NC_002505	4629	4553	76	0			2.94992	76	76
NC_002505	4676	4608	68	0			5.89984	78	68
NC_002505	4677	4764	87	0			2.94992	87	87
NC_002505	4694	4572	122	0			125.372	122	122
NC_002505	4704	4631	73	173.905	77	70	2.94992	77	70
NC_002505	4716	4620	96	0			10.3247	96	96
NC_002505	4727	4633	94	1062.06	95	89	13.2746	95	89
NC_002505	4727	4648	79	21.7381	79	79	0
NC_002505	4739	4628	111	0			60.4733	111	111
NC_002505	4784	4667	117	0			100.297	117	117
NC_002505	4790	4713	77	0			4.42488	77	76
NC_002505	4804	4715	89	77.6361	89	88	2.94992	89	88
NC_002505	4825	4729	96	0			564.91	106	96
NC_002505	4825	4751	74	0			4.42488	74	74
NC_002505	4826	4704	122	0			205.019	122	122
NC_002505	4827	4715	112	254.646	119	97	1597.38	119	97
NC_002505	4831	4764	67	12.4218	67	66	1.47496	67	66
NC_002505	4832	4674	158	0			221.244	158	157
NC_002505	4859	4769	90	0			8.84976	90	90
NC_002505	4902	4855	47	6.21088	47	47	0
NC_002505	4947	4858	89	0			2.94992	89	89
NC_002505	4987	5060	73	71.4252	73	73	0
NC_002505	5328	5503	175	12.4218	175	175	0
NC_002505	5328	5395	67	3.10544	67	67	0
NC_002505	5328	5412	84	3.10544	84	84	0
NC_002505	6533	6694	161	0			166.67	161	161
NC_002505	6684	6543	141	0			2833.4	142	135
NC_002505	7028	6941	87	0			5.89984	87	87
NC_002505	7269	7356	87	0			8.84976	87	86
NC_002505	7283	7399	116	0			210.919	116	115
NC_002505	7376	7468	92	152.167	92	92	0
NC_002505	7626	7734	108	59.0034	110	106	7.3748	110	106
NC_002505	7665	7742	77	0			5.89984	93	77
NC_002505	7866	7758	108	0			78.1729	108	108
NC_002505	7871	7973	102	52.7925	102	102	0
NC_002505	8254	8337	83	0			1.47496	83	83
NC_002505	8353	8443	90	142.85	90	90	0
NC_002505	8370	8448	78	186.327	78	78	0
NC_002505	8455	8350	105	254.646	105	104	0
NC_002505	8577	8672	95	0			17.6995	95	89
NC_002505	8599	8687	88	242.224	88	88	0
NC_002505	8619	8704	85	186.327	85	84	0
NC_002505	8746	8815	69	52.7925	69	69	0
NC_002505	8932	9009	77	354.02	93	71	95.8724	93	71
NC_002505	8946	9017	71	24.8435	71	69	2.94992	71	69
NC_002505	9026	9158	132	0			225.669	132	131
NC_002505	9128	9276	148	0			11.7997	149	148
NC_002505	9128	9295	167	0			2.94992	167	162
NC_002505	9417	9489	72	62.1088	72	72	0
NC_002505	9438	9510	72	31.0544	74	72	8.84976	74	72
NC_002505	9520	9598	78	226.697	85	75	58.9984	85	75
NC_002505	9737	9824	87	43.4762	87	86	0
NC_002505	9853	9956	103	0			268.443	103	103
NC_002505	9947	9853	94	0			2.94992	94	94
NC_002505	10109	10281	172	0			8.84976	172	172
NC_002505	10192	10308	116	0			91.4475	116	116
NC_002505	10352	10459	107	0			64.8982	107	106
NC_002505	10390	10544	154	0			25.0743	154	154
NC_002505	10996	11082	86	0			28.0242	94	86
NC_002505	11160	11244	84	229.803	84	83	0
NC_002505	11250	11350	100	0			39.8239	100	100
NC_002505	11405	11524	119	0			8.84976	119	119
NC_002505	11693	11812	119	0			410.039	120	118
NC_002505	11707	11812	105	378.864	105	104	98.8223	105	104
NC_002505	11798	11919	121	0			66.3732	121	121
NC_002505	11822	11917	95	0			4.42488	95	95
NC_002505	11949	12035	86	0			4.42488	86	86
NC_002505	12156	12355	199	12.4218	199	199	0
NC_002505	12240	12342	102	0			22.1244	102	102
NC_002505	12274	12364	90	0			32.4491	90	82
NC_002505	12287	12367	80	0			1.47496	80	80
NC_002505	12362	12467	105	0			135.696	105	105
NC_002505	12362	12451	89	0			17.6995	89	89
NC_002505	12382	12453	71	0			14.7496	74	71
NC_002505	12628	12740	112	0			42.7738	112	111
NC_002505	12799	12868	69	43.4762	70	69	1.47496	70	69
NC_002505	13164	13267	103	0			11.7997	103	103
NC_002505	13380	13483	103	0			23.5994	103	103
NC_002505	13846	13952	106	0			227.144	106	106
NC_002505	14609	14726	117	1012.37	119	115	507.386	119	115
NC_002505	14620	14723	103	1335.34	108	98	356.94	108	98
NC_002505	14639	14727	88	537.242	88	86	0
NC_002505	16671	16803	132	15.5272	138	117	178.47	138	117
NC_002505	16685	16784	99	0			11.7997	113	99
NC_002505	16760	16675	85	295.017	94	84	2.94992	94	84
NC_002505	16780	16669	111	15.5272	111	96	101.772	111	96
NC_002505	16796	16674	122	0			39.8239	122	109
NC_002505	17252	17163	89	0			1.47496	89	89
NC_002505	17371	17274	97	0			35.399	97	97
NC_002505	17581	17505	76	0			2.94992	76	76
NC_002505	18459	18372	87	0			4.42488	87	87
NC_002505	18873	18759	114	0			221.244	114	113
NC_002505	19038	18958	80	0			1.47496	80	80
NC_002505	19754	19673	81	0			1.47496	81	81
NC_002505	19783	19709	74	0			1.47496	74	74
NC_002505	19800	19709	91	0			14.7496	93	87
NC_002505	19815	19711	104	0			61.9483	104	104
NC_002505	19843	19709	134	0			759.604	134	132
NC_002505	19877	19782	95	189.432	95	95	0
NC_002505	20088	20212	124	10546.1	126	115	22870.7	126	115
NC_002505	20088	20190	102	0			51.6236	102	84
NC_002505	20088	20166	78	0			2.94992	79	78
NC_002505	20096	20179	83	0			4.42488	83	80
NC_002505	20100	20200	100	0			58.9984	100	90
NC_002505	20106	20212	106	8760.45	118	96	132736	118	96
NC_002505	20128	20213	85	3794.85	92	75	144.546	92	75
NC_002505	20145	20213	68	0			1.47496	68	68
NC_002505	20172	20249	77	0			2.94992	89	77
NC_002505	20175	20284	109	0			79.6478	109	109
NC_002505	20184	20093	91	0			5.89984	91	91
NC_002505	20186	20112	74	0			25.0743	77	72
NC_002505	20255	20340	85	0			8.84976	85	85
NC_002505	20392	20469	77	0			2.94992	77	77
NC_002505	20515	20386	129	0			238.943	129	127
NC_002505	20588	20670	82	0			45.7237	82	82
NC_002505	20590	20708	118	0			187.32	118	118
NC_002505	20661	20579	82	0			79.6478	82	82
NC_002505	21350	21557	207	0			10.3247	207	207
NC_002505	21670	21757	87	0			4.42488	87	87
NC_002505	23340	23225	115	0			179.945	115	115
NC_002505	23716	23631	85	0			7.3748	85	85
NC_002505	24167	24087	80	214.276	80	80	0
NC_002505	24188	24086	102	0			23.5994	102	102
NC_002505	24194	24098	96	0			2.94992	96	96
NC_002505	24628	24736	108	0			66.3732	108	108
NC_002505	24895	24806	89	0			1.47496	89	89
NC_002505	25778	25668	110	0			95.8724	110	109
NC_002505	25809	25706	103	18.6327	103	103	0
NC_002505	26053	26191	138	0			8.84976	138	138
NC_002505	27013	26941	72	0			1.47496	72	72
NC_002505	27034	26938	96	316.755	96	94	8.84976	96	94
NC_002505	27058	26937	121	0			355.465	121	118
NC_002505	27118	27209	91	27.949	91	91	0
NC_002505	27448	27561	113	0			17.6995	113	113
NC_002505	28286	28212	74	18.6327	74	73	0
NC_002505	28381	28275	106	155.272	106	95	2.94992	106	95
NC_002505	28485	28627	142	0			165.195	142	141
NC_002505	28496	28601	105	0			2.94992	105	105
NC_002505	28562	28641	79	0			1.47496	79	79
NC_002505	28626	28554	72	0			1.47496	72	72
NC_002505	28913	29032	119	260.857	119	117	221.244	119	117
NC_002505	28988	28915	73	0			4.42488	73	73
NC_002505	29001	28910	91	0			4.42488	91	91
NC_002505	29022	28904	118	0			418.889	118	100
NC_002505	29288	29213	75	0			1.47496	75	75
NC_002505	29298	29227	71	0			1.47496	71	71
NC_002505	29338	29230	108	801.204	112	107	95.8724	112	107
NC_002505	29426	29347	79	43.4762	80	79	0
NC_002505	29792	29717	75	0			4.42488	75	75
NC_002505	29843	29929	86	0			14.7496	86	86
NC_002505	29846	29772	74	0			4.42488	74	74
NC_002505	29862	29783	79	0			8.84976	79	72
NC_002505	29869	29771	98	0			64.8982	98	90
NC_002505	29876	29784	92	0			85.5477	93	92
NC_002505	29881	29772	109	0			115.047	111	109
NC_002505	29891	29793	98	0			101.772	99	84
NC_002505	29896	29769	127	3.10544	127	114	470.512	127	114
NC_002505	29896	29815	81	0			26.5493	97	72
NC_002505	29908	29767	141	0			507.386	141	134
NC_002505	29908	29820	88	0			722.73	96	81
NC_002505	29909	29832	77	611.772	88	73	157.821	88	73
NC_002505	29910	29797	113	0			163.721	113	112
NC_002505	31328	31189	139	0			8.84976	139	139
NC_002505	31328	31216	112	0			2.94992	112	112
NC_002505	31606	31683	77	0			2.94992	77	77
NC_002505	32047	32128	81	52.7925	81	81	0
NC_002505	32236	32320	84	0			2.94992	84	84
NC_002505	33047	32941	106	496.871	107	105	0
NC_002505	33145	33223	78	0			1.47496	78	78
NC_002505	33280	33180	100	0			144.546	100	99
NC_002505	33300	33179	121	0			345.141	121	113
NC_002505	33300	33217	83	0			8.84976	83	83
NC_002505	33810	33910	100	0			41.2989	100	100
NC_002505	33820	33898	78	0			1.47496	78	78
NC_002505	34218	34133	85	0			5.89984	85	85
NC_002505	34364	34266	98	183.221	100	90	520.661	100	90
NC_002505	34591	34732	141	0			2.94992	141	141
NC_002505	34998	34923	75	0			1.47496	75	75
NC_002505	35035	34952	83	0			1.47496	83	83
NC_002505	35693	35774	81	0			1.47496	81	81
NC_002505	35973	36058	85	0			7.3748	85	83
NC_002505	36012	36112	100	0			1.47496	100	100
NC_002505	36033	36112	79	18.6327	81	76	0
NC_002505	36100	36007	93	99.3742	106	90	48.6737	106	90
NC_002505	36114	36006	108	0			1.47496	108	108
NC_002505	36125	36004	121	114.901	126	107	921.85	126	107
NC_002505	36136	36002	134	0			109.147	134	134
NC_002505	36288	36362	74	0			4.42488	74	74
NC_002505	36600	36493	107	0			64.8982	107	107
NC_002505	36645	36765	120	0			163.721	120	119
NC_002505	36735	36832	97	0			2.94992	97	97
NC_002505	36802	36706	96	0			5.89984	96	96
NC_002505	36826	36739	87	0			17.6995	94	82
NC_002505	36842	36728	114	440.973	115	114	0
NC_002505	36845	36706	139	0			284.667	139	139
NC_002505	37829	37905	76	0			2.94992	76	76
NC_002505	37832	37925	93	0			4.42488	93	93
NC_002505	37852	37921	69	21.7381	69	69	0
NC_002505	37855	37949	94	0			7.3748	94	94
NC_002505	37866	37948	82	0			2.94992	82	82
NC_002505	37939	38073	134	329.177	134	134	0
NC_002505	38292	38404	112	0			153.396	112	112
NC_002505	38370	38253	117	0			10.3247	117	117
NC_002505	38479	38552	73	0			1.47496	73	73
NC_002505	39052	39147	95	0			2.94992	95	95
NC_002505	39837	39957	120	0			135.696	120	120
NC_002505	39859	39952	93	0			54.5735	93	92
NC_002505	39946	39844	102	0			56.0485	103	102
NC_002505	40102	40022	80	55.898	80	80	0
NC_002505	40834	40759	75	0			1.47496	75	75
NC_002505	41286	41179	107	0			13.2746	107	107
NC_002505	41762	41677	85	0			2.94992	85	85
NC_002505	41861	41769	92	0			25.0743	92	92
NC_002505	41911	41818	93	0			36.874	93	91
NC_002505	42173	42073	100	0			17.6995	100	100
NC_002505	42779	42708	71	0			1.47496	71	71
NC_002505	42960	42861	99	211.17	99	98	1.47496	99	98
NC_002505	43354	43275	79	503.082	79	78	0
NC_002505	43360	43239	121	0			137.171	121	121
NC_002505	43456	43373	83	0			2.94992	83	83
NC_002505	43733	43626	107	0			4.42488	107	107
NC_002505	44487	44384	103	0			94.3974	103	103
NC_002505	44557	44489	68	37.2653	72	68	1.47496	72	68
NC_002505	44854	44756	98	0			45.7237	98	97
NC_002505	45479	45560	81	0			2.94992	81	81
NC_002505	46335	46259	76	0			1.47496	76	76
NC_002505	46336	46238	98	0			44.2488	98	98
NC_002505	49142	49069	73	0			1.47496	73	73
NC_002505	49908	49816	92	0			13.2746	92	92
NC_002505	49919	49803	116	0			66.3732	116	116
NC_002505	50839	50952	113	0			1.47496	113	113
NC_002505	50862	50952	90	0			5.89984	90	90
NC_002505	51851	51936	85	0			5.89984	85	85
NC_002505	52531	52732	201	0			36.874	201	201
NC_002505	52531	52655	124	0			8.84976	124	124
NC_002505	52531	52695	164	0			8.84976	164	164
NC_002505	52752	52683	69	0			1.47496	69	69
NC_002505	52934	53024	90	0			1.47496	90	90
NC_002505	53077	52986	91	0			2.94992	91	91
NC_002505	53409	53320	89	0			20.6494	89	89
NC_002505	53464	53545	81	152.167	81	69	0
NC_002505	53465	53611	146	0			162.246	146	146
NC_002505	53466	53564	98	177.01	98	92	10.3247	98	92
NC_002505	53466	53585	119	71.4252	119	109	113.572	119	109
NC_002505	53467	53599	132	0			47.1987	132	130
NC_002505	53485	53624	139	0			2160.82	141	127
NC_002505	53498	53586	88	0			7.3748	88	88
NC_002505	53499	53599	100	0			128.321	100	90
NC_002505	53501	53624	123	0			293.517	123	122
NC_002505	53511	53601	90	0			110.622	90	70
NC_002505	53514	53617	103	0			727.155	103	86
NC_002505	53514	53651	137	3.10544	137	132	181.42	137	132
NC_002505	53517	53631	114	0			213.869	114	97
NC_002505	53519	53585	66	21.7381	72	66	8.84976	72	66
NC_002505	53526	53609	83	0			16.2246	83	83
NC_002505	53530	53651	121	732.884	132	112	1244.87	132	112
NC_002505	53532	53598	66	0			4.42488	73	66
NC_002505	53537	53623	86	0			72.273	90	86
NC_002505	53542	53652	110	0			128.321	110	105
NC_002505	53557	53652	95	0			160.771	95	79
NC_002505	53571	53651	80	15.5272	82	74	29.4992	82	74
NC_002505	53587	53651	64	6.21088	64	64	0
NC_002505	53592	53699	107	288.806	107	106	0
NC_002505	53593	53710	117	0			190.27	117	115
NC_002505	53616	53718	102	0			28.0242	102	93
NC_002505	53628	53719	91	0			11.7997	91	82
NC_002505	53632	53738	106	0			53.0985	107	102
NC_002505	53636	53780	144	0			63.4233	144	144
NC_002505	53643	53714	71	12.4218	83	68	28.0242	83	68
NC_002505	53645	53735	90	139.745	105	86	309.742	105	86
NC_002505	53652	53813	161	0			262.543	163	156
NC_002505	53667	53741	74	0			2.94992	74	74
NC_002505	53670	53813	143	0			2.94992	143	143
NC_002505	53683	53813	130	130.429	139	112	1651.95	139	112
NC_002505	53683	53799	116	0			157.821	119	115
NC_002505	53684	53763	79	3.10544	79	74	2.94992	79	74
NC_002505	53685	53787	102	6.21088	116	91	1595.91	116	91
NC_002505	53686	53776	90	0			1.47496	90	90
NC_002505	53702	53813	111	27.949	115	100	522.136	115	100
NC_002505	53702	53787	85	0			1.47496	85	85
NC_002505	53708	53802	94	3.10544	98	91	4.42488	98	91
NC_002505	53721	53813	92	59.0034	100	81	85.5477	100	81
NC_002505	53732	53811	79	3.10544	82	71	19.1745	82	71
NC_002505	59288	59363	75	0			2.94992	75	75
NC_002505	59793	59882	89	65288.8	102	74	2761.12	102	74
NC_002505	59804	59882	78	3024.7	79	63	1852.55	79	63
NC_002505	59815	59882	67	18.6327	67	59	72.273	67	59
NC_002505	59818	59923	105	0			89.9725	105	105
NC_002505	59947	60029	82	0			1.47496	82	82
NC_002505	60097	59901	196	0			29.4992	196	196
NC_002505	60097	60040	57	0			1.47496	57	57
NC_002505	60167	60262	95	0			11.7997	95	95
NC_002505	60250	60331	81	0			4.42488	81	81
NC_002505	60376	60301	75	21.7381	75	70	0
NC_002505	61574	61660	86	0			2.94992	86	86
NC_002505	61961	62055	94	0			4.42488	94	94
NC_002505	62173	62309	136	0			4.42488	136	136
NC_002505	62184	62311	127	0			32.4491	127	123
NC_002505	62184	62294	110	0			5.89984	110	110
NC_002505	62184	62283	99	0			4.42488	99	99
NC_002505	65405	65267	138	0			4.42488	138	138
NC_002505	65405	65301	104	0			4.42488	104	96
NC_002505	66206	66301	95	0			42.7738	95	95
NC_002505	66908	66997	89	0			26.5493	89	89
NC_002505	67348	67437	89	0			1.47496	89	89
NC_002505	67502	67359	143	3.10544	143	143	0
NC_002505	69518	69681	163	0			877.601	163	145
NC_002505	69545	69674	129	0			405.614	139	128
NC_002505	69584	69674	90	0			2.94992	90	90
NC_002505	69600	69681	81	6.21088	83	79	4.42488	83	79
NC_002505	70257	70341	84	0			4.42488	84	84
NC_002505	70334	70256	78	18.6327	78	72	1.47496	78	72
NC_002505	70833	70720	113	0			66.3732	113	112
NC_002505	70885	71032	147	0			668.157	149	139
NC_002505	70929	71028	99	0			98.8223	99	99
NC_002505	70955	70875	80	55.898	80	80	0
NC_002505	70972	70887	85	0			4.42488	85	85
NC_002505	70999	70887	112	0			113.572	112	112
NC_002505	71280	71396	116	0			88.4976	116	116
NC_002505	71290	71203	87	0			10.3247	87	72
NC_002505	71291	71376	85	111.796	95	85	13.2746	95	85
NC_002505	71292	71397	105	0			184.37	106	91
NC_002505	71304	71377	73	0			1.47496	73	73
NC_002505	71419	71496	77	0			10.3247	81	77
NC_002505	71430	71501	71	83.8469	71	71	0
NC_002505	72313	72392	79	0			4.42488	79	74
NC_002505	72319	72427	108	0			101.772	108	108
NC_002505	73036	73129	93	0			17.6995	93	93
NC_002505	73061	73127	66	18.6327	66	66	0
NC_002505	73233	73377	144	0			128.321	144	144
NC_002505	73241	73333	92	316.755	95	91	26.5493	95	91
NC_002505	73854	73938	84	0			7.3748	84	84
NC_002505	74048	74152	104	0			75.2229	104	104
NC_002505	74206	74079	127	0			1.47496	127	127
NC_002505	74302	74376	74	9.31633	74	74	0
NC_002505	74415	74508	93	0			1.47496	93	93
NC_002505	75151	75240	89	0			1.47496	89	89
NC_002505	75286	75207	79	0			8.84976	79	79
NC_002505	75312	75224	88	0			13.2746	88	88
NC_002505	75395	75457	62	9.31633	62	62	0
NC_002505	76647	76484	163	0			4.42488	163	163
NC_002505	76892	77010	118	0			272.868	118	117
NC_002505	76898	77023	125	0			734.53	135	124
NC_002505	76898	77034	136	0			8.84976	137	136
NC_002505	76913	77015	102	0			2.94992	102	102
NC_002505	77003	77147	144	0			315.641	144	144
NC_002505	77025	77147	122	0			32.4491	122	122
NC_002505	77058	77136	78	0			1.47496	78	78
NC_002505	77132	77208	76	0			1.47496	76	76
NC_002505	77140	77062	78	0			4.42488	78	78
NC_002505	77197	77281	84	0			4.42488	84	84
NC_002505	77331	77418	87	0			4.42488	87	87
NC_002505	77348	77421	73	74.5306	78	72	5.89984	78	72
NC_002505	77418	77345	73	0			7.3748	73	71
NC_002505	77448	77330	118	0			115.047	118	118
NC_002505	77497	77621	124	0			129.796	124	123
NC_002505	77603	77706	103	0			94.3974	103	102
NC_002505	78012	78108	96	0			11.7997	96	96
NC_002505	78323	78425	102	0			76.6979	102	101
NC_002505	79062	78974	88	9.31633	88	88	0
NC_002505	79944	80024	80	0			11.7997	83	80
NC_002505	81460	81585	125	0			94.3974	125	125
NC_002505	81756	81835	79	0			2.94992	79	79
NC_002505	81917	81780	137	142.85	137	137	0
NC_002505	81917	81852	65	6.21088	65	65	0
NC_002505	82043	82134	91	0			7.3748	91	91
NC_002505	82246	82375	129	0			671.107	134	127
NC_002505	82559	82638	79	0			1.47496	79	79
NC_002505	82600	82680	80	0			11.7997	80	77
NC_002505	83222	83323	101	0			45.7237	101	85
NC_002505	83299	83149	150	0			342.191	151	150
NC_002505	83532	83607	75	0			4.42488	75	75
NC_002505	83619	83709	90	0			8.84976	90	90
NC_002505	83767	83845	78	0			1.47496	78	78
NC_002505	83853	83927	74	0			8.84976	76	72
NC_002505	83999	84095	96	102.48	96	96	0
NC_002505	84410	84310	100	0			57.5234	100	99
NC_002505	84850	84928	78	0			4.42488	78	78
NC_002505	85078	85153	75	0			5.89984	75	66
NC_002505	85092	85168	76	0			4.42488	76	76
NC_002505	85510	85626	116	0			115.047	116	116
NC_002505	85512	85428	84	0			11.7997	84	84
NC_002505	86021	86105	84	214.276	84	84	0
NC_002505	86238	86325	87	0			2.94992	87	87
NC_002505	86942	87118	176	0			2.94992	176	176
NC_002505	87181	87279	98	0			42.7738	98	98
NC_002505	87185	87089	96	0			7.3748	96	96
NC_002505	87537	87457	80	0			1.47496	80	80
NC_002505	87552	87450	102	0			168.145	102	102
NC_002505	88463	88353	110	0			76.6979	110	107
NC_002505	88482	88655	173	0			36.874	173	172
NC_002505	88482	88608	126	0			8.84976	126	126
NC_002505	88540	88460	80	0			4.42488	80	80
NC_002505	88553	88463	90	0			2.94992	90	90
NC_002505	88850	88760	90	0			1.47496	90	90
NC_002505	88963	88863	100	0			19.1745	100	100
NC_002505	89041	88968	73	0			1.47496	73	73
NC_002505	89114	89036	78	0			4.42488	78	78
NC_002505	89355	89225	130	0			92.9225	130	130
NC_002505	89518	89398	120	0			94.3974	120	119
NC_002505	89832	89743	89	158.378	90	89	4.42488	90	89
NC_002505	89869	90002	133	0			5.89984	133	133
NC_002505	89901	89811	90	0			14.7496	90	90
NC_002505	89934	89807	127	0			122.422	127	127
NC_002505	90459	90350	109	0			107.672	109	109
NC_002505	90573	90483	90	0			48.6737	90	90
NC_002505	90795	90687	108	0			13.2746	108	108
NC_002505	92496	92574	78	0			1.47496	78	78
NC_002505	92671	92807	136	0			19.1745	136	136
NC_002505	92671	92818	147	0			5.89984	147	147
NC_002505	93213	93299	86	0			1.47496	86	86
NC_002505	93310	93225	85	0			2.94992	85	85
NC_002505	93345	93223	122	0			94.3974	122	122
NC_002505	94338	94207	131	0			23.5994	131	131
NC_002505	94433	94538	105	0			1.47496	105	105
NC_002505	94436	94358	78	37.2653	78	78	0
NC_002505	94453	94352	101	0			41.2989	101	101
NC_002505	94464	94350	114	0			134.221	114	101
NC_002505	94688	94600	88	0			4.42488	88	88
NC_002505	94982	94871	111	0			117.997	111	111
NC_002505	94998	94920	78	0			5.89984	78	78
NC_002505	95029	95102	73	9.31633	73	73	0
NC_002505	95720	95819	99	0			2.94992	99	99
NC_002505	97325	97423	98	0			4.42488	98	98
NC_002505	97379	97235	144	0			11.7997	144	144
NC_002505	97987	97916	71	15.5272	71	71	0
NC_002505	98193	98107	86	0			2.94992	86	86
NC_002505	98824	98710	114	133.534	114	114	0
NC_002505	99136	99060	76	31.0544	76	76	0
NC_002505	99434	99520	86	0			1.47496	86	86
NC_002505	99434	99540	106	0			1.47496	106	106
NC_002505	100159	100254	95	0			32.4491	95	95
NC_002505	100755	100830	75	0			1.47496	75	75
NC_002505	100808	100902	94	0			11.7997	94	93
NC_002505	101019	100927	92	0			26.5493	92	92
NC_002505	101049	101171	122	0			116.522	122	122
NC_002505	101447	101528	81	0			2.94992	81	81
NC_002505	101577	101658	81	0			7.3748	83	78
NC_002505	101632	101754	122	0			50.1486	122	122
NC_002505	101782	101912	130	0			81.1228	130	130
NC_002505	101807	101913	106	0			54.5735	106	106
NC_002505	101821	101913	92	0			5.89984	92	92
NC_002505	102457	102561	104	4242.03	114	89	7814.34	114	89
NC_002505	102457	102613	156	0			744.855	156	155
NC_002505	102457	102572	115	0			539.835	117	115
NC_002505	102457	102531	74	6.21088	75	71	7.3748	75	71
NC_002505	102457	102544	87	0			1.47496	87	87
NC_002505	102458	102598	140	0			209.444	140	140
NC_002505	102464	102583	119	0			1082.62	135	115
NC_002505	102472	102594	122	0			50.1486	122	122
NC_002505	102472	102545	73	0			13.2746	77	72
NC_002505	102481	102563	82	378.864	98	82	157.821	98	82
NC_002505	102482	102583	101	0			91.4475	101	96
NC_002505	102494	102565	71	18.6327	79	71	1.47496	79	71
NC_002505	102563	102673	110	0			141.596	110	110
NC_002505	102579	102672	93	211.17	102	84	1485.28	102	84
NC_002505	102597	102672	75	270.173	78	68	8.84976	78	68
NC_002505	103169	102955	214	0			13.2746	214	214
NC_002505	103169	103061	108	0			5.89984	108	99
NC_002505	104003	104108	105	0			30.9742	106	105
NC_002505	104167	104263	96	0			4.42488	96	95
NC_002505	104218	104311	93	0			1.47496	93	93
NC_002505	104974	104878	96	0			103.247	96	96
NC_002505	105838	105910	72	6.21088	72	72	0
NC_002505	105839	105964	125	0			106.197	125	125
NC_002505	106078	106184	106	49910.7	109	93	31965.3	109	93
NC_002505	106078	106159	81	0			1.47496	81	81
NC_002505	106090	106184	94	5968.66	97	82	6303.98	97	82
NC_002505	106101	106186	85	1863.27	85	73	32.4491	85	73
NC_002505	106112	106184	72	211.17	74	62	30.9742	74	62
NC_002505	106123	106185	62	27.949	62	57	1.47496	62	57
NC_002505	106125	106198	73	0			2.94992	73	73
NC_002505	107294	107208	86	0			20.6494	86	86
NC_002505	107396	107307	89	378.864	89	87	0
NC_002505	107417	107511	94	0			73.748	94	94
NC_002505	107418	107523	105	0			216.819	105	104
NC_002505	107436	107519	83	68.3197	83	83	0
NC_002505	107495	107598	103	0			22.1244	103	103
NC_002505	107801	107899	98	0			8.84976	98	98
NC_002505	107802	107919	117	0			112.097	117	117
NC_002505	107826	107896	70	0			1.47496	70	70
NC_002505	107961	108041	80	0			1.47496	80	80
NC_002505	108074	108144	70	0			2.94992	70	70
NC_002505	108455	108580	125	0			2.94992	125	125
NC_002505	108961	109049	88	0			2.94992	88	88
NC_002505	109817	109940	123	0			165.195	123	118
NC_002505	109832	109922	90	0			42.7738	92	86
NC_002505	109972	110080	108	335.388	108	106	0
NC_002505	110609	110499	110	6.21088	110	110	0
NC_002505	110656	110770	114	0			200.595	114	112
NC_002505	110963	111048	85	12.4218	85	85	0
NC_002505	111033	111109	76	0			1.47496	76	76
NC_002505	111235	111325	90	0			19.1745	90	90
NC_002505	111375	111488	113	0			432.163	116	106
NC_002505	111389	111472	83	0			2.94992	83	80
NC_002505	111442	111539	97	0			2.94992	97	97
NC_002505	111718	111594	124	0			66.3732	124	124
NC_002505	111773	111683	90	0			33.9241	90	86
NC_002505	112410	112335	75	0			1.47496	75	75
NC_002505	113284	113376	92	3.10544	92	92	0
NC_002505	113528	113420	108	0			95.8724	108	107
NC_002505	114092	113997	95	0			2.94992	95	95
NC_002505	114157	114042	115	0			137.171	115	115
NC_002505	114297	114216	81	0			5.89984	83	81
NC_002505	114486	114402	84	0			38.3489	84	84
NC_002505	114502	114422	80	0			82.5977	80	80
NC_002505	114703	114612	91	0			10.3247	91	90
NC_002505	115549	115457	92	0			5.89984	92	92
NC_002505	115762	115840	78	0			1.47496	78	78
NC_002505	115931	116011	80	0			8.84976	80	79
NC_002505	115983	116057	74	260.857	74	74	0
NC_002505	115984	116108	124	0			225.669	124	114
NC_002505	115985	116078	93	31.0544	94	86	48.6737	94	86
NC_002505	115990	116132	142	0			491.162	147	142
NC_002505	115995	116092	97	322.966	101	89	228.619	101	89
NC_002505	115999	116070	71	0			2.94992	71	71
NC_002505	116004	116133	129	0			224.194	129	129
NC_002505	116006	116094	88	65.2143	88	88	0
NC_002505	116010	116108	98	0			185.845	107	98
NC_002505	116035	116131	96	0			38.3489	96	88
NC_002505	116057	116135	78	0			10.3247	78	76
NC_002505	116063	116153	90	0			5.89984	90	90
NC_002505	116099	115983	116	0			66.3732	116	115
NC_002505	116122	116043	79	332.282	79	79	0
NC_002505	116150	116062	88	0			1.47496	88	88
NC_002505	116182	116261	79	0			2.94992	79	73
NC_002505	116186	116274	88	0			4.42488	88	88
NC_002505	116288	116388	100	0			41.2989	100	100
NC_002505	116379	116465	86	0			1.47496	86	86
NC_002505	116380	116476	96	0			10.3247	96	87
NC_002505	116457	116536	79	0			7.3748	79	79
NC_002505	116461	116547	86	0			11.7997	86	86
NC_002505	116476	116591	115	0			113.572	115	115
NC_002505	116496	116585	89	0			20.6494	89	82
NC_002505	116869	116959	90	565.19	91	86	1.47496	91	86
NC_002505	116893	116988	95	0			5.89984	95	95
NC_002505	116963	117040	77	0			13.2746	78	74
NC_002505	117114	117200	86	366.442	86	86	0
NC_002505	117143	117229	86	0			2.94992	86	86
NC_002505	117230	117309	79	0			4.42488	79	79
NC_002505	117245	117324	79	0			10.3247	79	77
NC_002505	117271	117119	152	0			469.037	152	150
NC_002505	117331	117235	96	0			26.5493	96	96
NC_002505	117400	117511	111	0			1.47496	111	111
NC_002505	117423	117511	88	0			1.47496	88	88
NC_002505	117828	117901	73	0			4.42488	73	73
NC_002505	117852	117757	95	0			4.42488	95	95
NC_002505	117862	117953	91	0			7.3748	91	91
NC_002505	118068	118147	79	0			2.94992	79	79
NC_002505	118341	118430	89	0			2.94992	89	89
NC_002505	118495	118571	76	77.6361	76	76	0
NC_002505	118531	118652	121	0			135.696	121	121
NC_002505	118564	118650	86	338.493	86	86	0
NC_002505	118700	118620	80	0			4.42488	80	80
NC_002505	119337	119232	105	0			7.3748	105	105
NC_002505	119564	119652	88	0			1.47496	88	88
NC_002505	120250	120331	81	381.969	81	80	0
NC_002505	120386	120471	85	0			1.47496	85	85
NC_002505	120829	120917	88	0			47.1987	88	88
NC_002505	120869	120939	70	0			1.47496	70	70
NC_002505	121378	121619	241	0			4.42488	241	241
NC_002505	121611	121703	92	0			4.42488	92	92
NC_002505	122039	122113	74	0			5.89984	77	74
NC_002505	122085	122171	86	0			1.47496	86	86
NC_002505	122108	122030	78	65.2143	82	74	10.3247	82	74
NC_002505	122821	122712	109	0			4.42488	109	109
NC_002505	122839	123003	164	0			13.2746	164	164
NC_002505	122906	122802	104	0			1.47496	104	104
NC_002505	123220	123296	76	15.5272	76	76	0
NC_002505	124531	124323	208	0			17.6995	208	208
NC_002505	124708	124840	132	0			50.1486	132	132
NC_002505	126136	126208	72	0			1.47496	72	72
NC_002505	126434	126528	94	0			5.89984	94	94
NC_002505	126448	126530	82	0			1.47496	82	82
NC_002505	126877	126808	69	31.0544	69	66	0
NC_002505	126902	126808	94	0			13.2746	94	94
NC_002505	127198	127294	96	0			4.42488	96	96
NC_002505	127223	127312	89	316.755	89	89	0
NC_002505	127549	127630	81	102.48	81	81	0
NC_002505	128062	127972	90	0			1.47496	90	90
NC_002505	128236	128158	78	0			1.47496	78	78
NC_002505	128350	128229	121	0			153.396	121	121
NC_002505	128690	128613	77	0			1.47496	77	77
NC_002505	128908	128830	78	0			2.94992	78	76
NC_002505	128955	128882	73	0			2.94992	73	73
NC_002505	128967	128890	77	0			1.47496	77	77
NC_002505	129575	129476	99	0			300.892	101	95
NC_002505	129588	129478	110	74.5306	110	104	35.399	110	104
NC_002505	129850	129800	50	0			1.47496	50	50
NC_002505	129851	129999	148	0			1.47496	148	148
NC_002505	130693	130772	79	0			1.47496	79	79
NC_002505	131224	131310	86	459.605	87	86	0
NC_002505	131749	131835	86	0			107.672	86	84
NC_002505	132771	132870	99	0			32.4491	99	93
NC_002505	133006	132924	82	9.31633	82	82	0
NC_002505	134062	134158	96	0			104.722	96	96
NC_002505	134439	134349	90	0			22.1244	90	90
NC_002505	134479	134400	79	0			5.89984	79	75
NC_002505	134492	134402	90	0			5.89984	92	90
NC_002505	134505	134394	111	155.272	120	92	374.64	120	92
NC_002505	135201	135316	115	853.997	115	114	0
NC_002505	135511	135588	77	0			1.47496	77	77
NC_002505	135516	135612	96	0			33.9241	96	96
NC_002505	135528	135612	84	251.541	84	84	0
NC_002505	135637	135750	113	0			109.147	113	113
NC_002505	135654	135756	102	0			47.1987	102	102
NC_002505	135655	135736	81	195.643	88	81	16.2246	88	81
NC_002505	136004	135901	103	0			36.874	103	103
NC_002505	136134	136051	83	0			8.84976	86	83
NC_002505	136540	136466	74	3.10544	74	74	0
NC_002505	136607	136515	92	0			20.6494	92	92
NC_002505	136793	136884	91	0			123.897	91	91
NC_002505	136819	136889	70	0			4.42488	70	70
NC_002505	136822	137011	189	0			2.94992	189	189
NC_002505	137460	137552	92	0			2.94992	92	92
NC_002505	138228	138344	116	0			64.8982	116	116
NC_002505	138358	138447	89	0			17.6995	89	87
NC_002505	138870	138955	85	0			13.2746	85	79
NC_002505	139548	139625	77	0			1.47496	77	77
NC_002505	139969	140170	201	15.5272	201	201	0
NC_002505	139975	140063	88	347.81	91	87	0
NC_002505	140019	140107	88	0			1.47496	88	88
NC_002505	140249	140340	91	0			2.94992	91	91
NC_002505	140328	140403	75	0			1.47496	75	75
NC_002505	140476	140552	76	9.31633	76	76	0
NC_002505	140738	140883	145	0			172.57	145	144
NC_002505	140766	140841	75	0			8.84976	75	75
NC_002505	140937	141054	117	0			230.094	121	117
NC_002505	140966	141036	70	3.10544	70	70	0
NC_002505	141034	140937	97	136.639	100	84	1.47496	100	84
NC_002505	141052	140943	109	291.912	117	106	39.8239	117	106
NC_002505	141206	141108	98	0			30.9742	98	93
NC_002505	141428	141518	90	0			2.94992	90	90
NC_002505	141980	141885	95	136.639	96	95	0
NC_002505	142330	142525	195	0			16.2246	195	195
NC_002505	142330	142437	107	0			14.7496	113	107
NC_002505	142783	142876	93	0			2.94992	93	93
NC_002505	143864	143784	80	43.4762	80	80	0
NC_002505	143880	143782	98	0			48.6737	98	98
NC_002505	143897	143781	116	0			199.12	124	107
NC_002505	144017	143901	116	0			171.095	116	116
NC_002505	144023	143928	95	0			28.0242	95	95
NC_002505	144698	144584	114	0			191.745	114	114
NC_002505	144947	144840	107	0			73.748	107	107
NC_002505	144957	144857	100	0			16.2246	100	100
NC_002505	144969	144842	127	0			107.672	132	124
NC_002505	144969	144917	52	0			1.47496	52	52
NC_002505	144980	144845	135	0			336.291	135	123
NC_002505	145673	145744	71	0			1.47496	71	71
NC_002505	145744	145663	81	0			1.47496	81	81
NC_002505	147114	147203	89	0			7.3748	89	89
NC_002505	149280	149445	165	0			412.989	165	165
NC_002505	149443	149540	97	0			16.2246	97	97
NC_002505	149957	150030	73	108.69	73	72	0
NC_002505	150048	150150	102	0			138.646	102	102
NC_002505	150318	150432	114	0			103.247	114	114
NC_002505	150733	150834	101	267.068	102	95	339.241	102	95
NC_002505	150734	150809	75	1518.56	86	72	367.265	86	72
NC_002505	150735	150906	171	0			296.467	171	170
NC_002505	150799	150880	81	0			4.42488	81	81
NC_002505	150817	150906	89	3189.29	96	80	231.569	96	80
NC_002505	150837	150907	70	74636.2	80	65	202.069	80	65
NC_002505	150837	150959	122	1096.22	123	122	0
NC_002505	150837	150920	83	152.167	83	83	0
NC_002505	150837	150936	99	86.9524	99	99	0
NC_002505	150872	150976	104	0			67.8481	104	95
NC_002505	150883	150968	85	0			11.7997	89	81
NC_002505	150887	150994	107	0			42.7738	108	103
NC_002505	150891	151007	116	0			13.2746	116	116
NC_002505	150899	150970	71	3.10544	85	71	45.7237	85	71
NC_002505	150900	150991	91	204.959	104	87	283.192	104	87
NC_002505	150907	151049	142	0			533.935	144	137
NC_002505	150909	151022	113	0			50.1486	113	113
NC_002505	150922	151049	127	0			219.769	127	122
NC_002505	150925	151032	107	0			4.42488	107	107
NC_002505	150939	151049	110	167.694	119	92	1076.72	119	92
NC_002505	150939	151035	96	71.4252	99	82	423.313	99	82
NC_002505	150941	151023	82	9.31633	87	74	234.519	87	74
NC_002505	150958	151049	91	3.10544	95	81	272.868	95	81
NC_002505	150958	151033	75	0			1.47496	75	75
NC_002505	150974	151049	75	0			4.42488	75	75
NC_002505	156526	156607	81	0			1.47496	81	81
NC_002505	156619	156727	108	0			110.622	108	107
NC_002505	156710	156547	163	0			1.47496	163	163
NC_002505	156738	156834	96	0			2.94992	96	96
NC_002505	156961	157035	74	0			4.42488	74	74
NC_002505	157277	157361	84	0			2.94992	84	84
NC_002505	157895	157973	78	0			1.47496	78	78
NC_002505	158395	158470	75	37.2653	75	75	0
NC_002505	158939	159013	74	0			8.84976	75	68
NC_002505	159043	158939	104	0			87.0226	104	104
NC_002505	159396	159483	87	0			2.94992	87	87
NC_002505	159450	159370	80	0			1.47496	80	80
NC_002505	159481	159400	81	0			8.84976	81	71
NC_002505	159490	159369	121	0			101.772	121	121
NC_002505	159588	159482	106	0			29.4992	106	106
NC_002505	159743	159834	91	0			1.47496	91	91
NC_002505	159837	159758	79	0			2.94992	79	79
NC_002505	159844	159926	82	77.6361	82	82	0
NC_002505	159906	159830	76	0			1.47496	76	76
NC_002505	159919	159823	96	350.915	96	81	14.7496	96	81
NC_002505	160003	159906	97	0			22.1244	97	97
NC_002505	160277	160170	107	0			5.89984	107	107
NC_002505	160427	160507	80	0			8.84976	80	80
NC_002505	160503	160428	75	0			5.89984	75	74
NC_002505	160962	160878	84	0			1.47496	84	84
NC_002505	161709	161592	117	0			2.94992	117	117
NC_002505	161946	161868	78	68.3197	78	77	0
NC_002505	162069	161967	102	0			19.1745	102	102
NC_002505	162420	162513	93	0			41.2989	93	93
NC_002505	162496	162411	85	0			7.3748	85	85
NC_002505	162502	162398	104	0			160.771	104	103
NC_002505	163394	163597	203	0			25.0743	203	203
NC_002505	163394	163482	88	0			2.94992	94	88
NC_002505	163394	163497	103	0			1.47496	103	103
NC_002505	163847	163749	98	0			38.3489	98	98
NC_002505	163880	163803	77	27.949	77	76	0
NC_002505	164659	164562	97	0			16.2246	97	97
NC_002505	165414	165488	74	0			4.42488	74	74
NC_002505	165901	166138	237	0			7.3748	237	237
NC_002505	166556	166465	91	114.901	91	90	0
NC_002505	166609	166713	104	298.122	104	104	0
NC_002505	166738	166880	142	0			134.221	142	142
NC_002505	166874	166747	127	0			113.572	127	127
NC_002505	166926	166845	81	0			2.94992	81	81
NC_002505	166938	166850	88	46.5816	91	83	20.6494	91	83
NC_002505	166962	166885	77	0			2.94992	77	77
NC_002505	170273	170199	74	49.6871	74	74	0
NC_002505	170344	170500	156	0			1.47496	156	156
NC_002505	170421	170491	70	74.5306	70	69	0
NC_002505	170555	170633	78	0			4.42488	78	78
NC_002505	171584	171656	72	0			2.94992	72	72
NC_002505	171888	171986	98	0			25.0743	98	97
NC_002505	171904	171986	82	24.8435	84	81	2.94992	84	81
NC_002505	171961	171855	106	0			1.47496	106	106
NC_002505	172444	172520	76	0			1.47496	76	76
NC_002505	172481	172408	73	9.31633	73	73	0
NC_002505	172481	172456	25	3.10544	25	25	0
NC_002505	172991	173061	70	0			1.47496	70	70
NC_002505	173705	173808	103	0			2.94992	103	103
NC_002505	173942	173810	132	6.21088	132	132	0
NC_002505	174427	174523	96	0			57.5234	96	96
NC_002505	174924	174841	83	0			4.42488	83	83
NC_002505	175269	175344	75	0			95.8724	75	75
NC_002505	175344	175263	81	0			42.7738	81	77
NC_002505	175377	175506	129	0			8.84976	129	129
NC_002505	176185	176103	82	0			1.47496	82	82
NC_002505	176741	176854	113	0			78.1729	113	113
NC_002505	176834	176739	95	0			16.2246	95	95
NC_002505	177011	176932	79	0			13.2746	79	71
NC_002505	177019	177092	73	0			7.3748	73	73
NC_002505	177267	177152	115	0			2150.49	125	106
NC_002505	177267	177137	130	0			259.593	130	130
NC_002505	177268	177126	142	0			2320.11	145	131
NC_002505	177268	177165	103	0			697.656	103	93
NC_002505	177268	177176	92	195.643	92	83	182.895	92	83
NC_002505	177268	177191	77	46.5816	77	69	19.1745	77	69
NC_002505	178631	178712	81	385.075	81	71	38.3489	81	71
NC_002505	178631	178735	104	46.5816	104	96	67.8481	104	96
NC_002505	178764	178692	72	37.2653	73	68	2.94992	73	68
NC_002505	178775	178693	82	6807.13	88	69	64.8982	88	69
NC_002505	178862	178950	88	0			2.94992	88	88
NC_002505	179943	180023	80	12.4218	80	80	0
NC_002505	180220	180144	76	46.5816	76	73	1.47496	76	73
NC_002505	180624	180744	120	0			795.003	120	119
NC_002505	180639	180744	105	0			802.378	105	104
NC_002505	181306	181408	102	0			104.722	102	101
NC_002505	181448	181358	90	0			1.47496	90	90
NC_002505	181625	181717	92	0			28.0242	92	92
NC_002505	181773	181853	80	155.272	80	79	0
NC_002505	181824	181946	122	0			70.7981	122	122
NC_002505	181846	181936	90	0			5.89984	90	90
NC_002505	181847	181952	105	0			91.4475	105	97
NC_002505	181871	181953	82	304.333	82	75	4.42488	82	75
NC_002505	181892	181809	83	381.969	83	76	4.42488	83	76
NC_002505	181936	181860	76	0			5.89984	77	76
NC_002505	181937	181830	107	0			91.4475	107	107
NC_002505	181940	181814	126	950.265	126	115	178.47	126	115
NC_002505	182206	182291	85	0			4.42488	85	85
NC_002505	182431	182514	83	0			1.47496	83	83
NC_002505	182785	182868	83	0			5.89984	83	79
NC_002505	182878	182782	96	0			11.7997	96	96
NC_002505	183222	183343	121	0			199.12	121	121
NC_002505	183490	183575	85	0			2.94992	85	85
NC_002505	183959	184049	90	0			30.9742	90	90
NC_002505	184048	183973	75	0			4.42488	75	75
NC_002505	184192	184275	83	62.1088	83	78	4.42488	83	78
NC_002505	184332	184424	92	0			32.4491	92	92
NC_002505	184467	184538	71	0			2.94992	71	71
NC_002505	184545	184624	79	0			10.3247	79	79
NC_002505	187057	187166	109	0			2.94992	109	109
NC_002505	188605	188513	92	0			51.6236	92	92
NC_002505	189531	189459	72	27.949	72	72	0
NC_002505	189722	189644	78	0			2.94992	78	77
NC_002505	189736	189638	98	0			42.7738	98	84
NC_002505	189902	189826	76	0			8.84976	76	76
NC_002505	190000	189912	88	0			11.7997	88	88
NC_002505	190506	190377	129	0			146.021	129	129
NC_002505	190788	190693	95	0			4.42488	95	95
NC_002505	190949	190860	89	0			69.3231	89	89
NC_002505	191395	191511	116	0			23.5994	116	116
NC_002505	191909	191794	115	198.748	115	113	0
NC_002505	191983	192060	77	93.1633	78	77	11.7997	78	77
NC_002505	192038	192114	76	0			8.84976	76	75
NC_002505	192113	192032	81	18.6327	81	81	0
NC_002505	192182	192253	71	0			1.47496	71	71
NC_002505	192826	192905	79	155.272	82	78	2.94992	82	78
NC_002505	192902	192810	92	0			19.1745	92	92
NC_002505	192908	192793	115	0			41.2989	115	115
NC_002505	192941	193016	75	9.31633	75	75	0
NC_002505	193174	193264	90	0			44.2488	90	90
NC_002505	193599	193476	123	0			1.47496	123	123
NC_002505	193781	193878	97	521.714	97	96	0
NC_002505	194192	194293	101	0			203.544	105	94
NC_002505	194207	194291	84	0			4.42488	84	84
NC_002505	194312	194402	90	0			2.94992	90	90
NC_002505	194335	194428	93	0			5.89984	93	85
NC_002505	194352	194428	76	0			1.47496	76	76
NC_002505	194591	194711	120	0			141.596	126	119
NC_002505	194628	194713	85	0			13.2746	85	82
NC_002505	194652	194719	67	0			2.94992	67	67
NC_002505	194783	194869	86	0			39.8239	86	84
NC_002505	194953	195075	122	0			100.297	122	121
NC_002505	194979	195056	77	0			5.89984	77	77
NC_002505	194998	195075	77	0			4.42488	86	71
NC_002505	195012	194913	99	5583.59	102	89	0
NC_002505	195012	194924	88	863.313	88	80	0
NC_002505	195012	194899	113	34.1599	113	113	0
NC_002505	195012	194879	133	6.21088	133	133	0
NC_002505	195012	194956	56	9.31633	65	56	0
NC_002505	195012	194940	72	6.21088	72	72	0
NC_002505	195067	194911	156	0			122.422	156	156
NC_002505	195941	196059	118	0			87.0226	118	118
NC_002505	196391	196522	131	0			101.772	131	130
NC_002505	196434	196557	123	0			171.095	123	123
NC_002505	196592	196519	73	565.19	77	67	53.0985	77	67
NC_002505	196608	196520	88	204.959	96	81	11.7997	96	81
NC_002505	196627	196520	107	52.7925	108	99	283.192	108	99
NC_002505	196659	196518	141	0			95.8724	141	140
NC_002505	196853	196745	108	0			97.3473	108	107
NC_002505	196906	196779	127	0			324.491	136	127
NC_002505	196907	196816	91	0			56.0485	91	82
NC_002505	196910	196801	109	0			505.911	111	98
NC_002505	196912	196830	82	0			85.5477	83	69
NC_002505	196931	196777	154	0			252.218	154	154
NC_002505	196932	196828	104	617.983	104	93	2.94992	104	93
NC_002505	196933	196811	122	0			88.4976	122	122
NC_002505	197465	197543	78	0			1.47496	78	78
NC_002505	197540	197463	77	0			1.47496	77	77
NC_002505	197964	198048	84	111.796	84	84	0
NC_002505	198063	198262	199	0			7.3748	199	199
NC_002505	198667	198585	82	0			8.84976	82	76
NC_002505	198673	198558	115	0			76.6979	115	115
NC_002505	198679	198580	99	0			38.3489	99	82
NC_002505	199215	199100	115	0			8.84976	115	115
NC_002505	199358	199463	105	3.10544	105	105	0
NC_002505	200799	200719	80	0			1.47496	80	80
NC_002505	200903	200794	109	0			13.2746	109	109
NC_002505	200903	200815	88	0			5.89984	88	88
NC_002505	200903	200837	66	0			1.47496	66	66
NC_002505	201797	201871	74	0			4.42488	74	73
NC_002505	201827	201934	107	0			135.696	107	102
NC_002505	201844	201931	87	0			11.7997	87	87
NC_002505	202148	202276	128	0			17.6995	128	128
NC_002505	202805	202877	72	0			2.94992	72	72
NC_002505	205565	205670	105	12.4218	105	105	0
NC_002505	206511	206359	152	0			5.89984	152	152
NC_002505	206511	206373	138	0			4.42488	138	138
NC_002505	206946	207021	75	0			1.47496	75	75
NC_002505	207591	207677	86	0			1.47496	86	86
NC_002505	208427	208524	97	0			25.0743	97	89
NC_002505	208427	208579	152	0			4.42488	152	152
NC_002505	208500	208426	74	9.31633	74	74	0
NC_002505	208500	208378	122	6.21088	122	122	0
NC_002505	208500	208412	88	3.10544	88	88	0
NC_002505	208871	208783	88	65.2143	88	88	0
NC_002505	211579	211669	90	0			2.94992	90	90
NC_002505	211960	211721	239	0			17.6995	239	239
NC_002505	213416	213324	92	0			16.2246	92	92
NC_002505	213883	213988	105	0			30.9742	105	105
NC_002505	214043	214216	173	0			1.47496	173	173
NC_002505	214431	214517	86	0			5.89984	86	86
NC_002505	215105	214967	138	0			2.94992	138	138
NC_002505	216034	215940	94	0			58.9984	94	94
NC_002505	216600	216523	77	0			4.42488	77	77
NC_002505	216828	216744	84	0			4.42488	84	83
NC_002505	217753	217855	102	0			30.9742	102	102
NC_002505	217766	217874	108	0			97.3473	109	108
NC_002505	217992	218092	100	0			50.1486	100	100
NC_002505	217999	218117	118	248.435	118	118	0
NC_002505	218021	218098	77	0			1.47496	77	77
NC_002505	218220	218337	117	0			67.8481	117	117
NC_002505	218486	218590	104	0			26.5493	104	104
NC_002505	218486	218562	76	0			1.47496	76	76
NC_002505	218958	218850	108	3.10544	108	108	0
NC_002505	219041	218902	139	0			151.921	139	139
NC_002505	219047	219134	87	114.901	96	87	8.84976	96	87
NC_002505	219068	219177	109	0			42.7738	109	109
NC_002505	219178	219067	111	0			89.9725	117	111
NC_002505	219813	219734	79	0			8.84976	80	79
NC_002505	219988	219898	90	0			5.89984	90	90
NC_002505	220103	220190	87	0			1.47496	87	87
NC_002505	220184	220106	78	288.806	83	70	7.3748	83	70
NC_002505	220238	220316	78	0			1.47496	78	78
NC_002505	220251	220158	93	0			5.89984	93	92
NC_002505	220280	220197	83	0			1.47496	83	83
NC_002505	220655	220742	87	0			5.89984	87	87
NC_002505	220820	220737	83	0			16.2246	83	76
NC_002505	220952	220829	123	0			135.696	123	122
NC_002505	221142	221063	79	0			4.42488	79	79
NC_002505	221348	221277	71	0			1.47496	71	71
NC_002505	221586	221467	119	0			373.165	119	114
NC_002505	221886	221798	88	0			1.47496	88	88
NC_002505	222337	222418	81	0			8.84976	81	81
NC_002505	222371	222281	90	0			4.42488	90	90
NC_002505	222418	222334	84	0			76.6979	84	73
NC_002505	222501	222431	70	9.31633	70	70	0
NC_002505	222777	222691	86	0			1.47496	86	86
NC_002505	222788	222691	97	0			8.84976	97	97
NC_002505	222810	222695	115	0			221.244	120	111
NC_002505	223031	222922	109	0			36.874	109	92
NC_002505	226009	226099	90	0			196.17	100	88
NC_002505	226009	226082	73	0			5.89984	73	72
NC_002505	226015	226123	108	0			330.391	108	100
NC_002505	226020	226101	81	571.401	87	75	47.1987	87	75
NC_002505	226108	226232	124	0			82.5977	124	124
NC_002505	226108	226194	86	0			123.897	90	80
NC_002505	226109	226211	102	0			7.3748	102	102
NC_002505	226124	226203	79	0			112.097	87	71
NC_002505	226128	226223	95	0			146.021	97	95
NC_002505	226199	226325	126	0			336.291	126	125
NC_002505	226255	226394	139	0			147.496	139	139
NC_002505	226296	226369	73	46.5816	73	73	0
NC_002505	226320	226447	127	0			154.871	127	127
NC_002505	226352	226444	92	0			5.89984	92	92
NC_002505	226354	226470	116	0			727.155	117	114
NC_002505	226369	226469	100	0			44.2488	100	89
NC_002505	226381	226463	82	0			7.3748	88	78
NC_002505	226426	226532	106	0			53.0985	106	106
NC_002505	226503	226632	129	0			119.472	129	129
NC_002505	226514	226630	116	0			168.145	116	116
NC_002505	226532	226681	149	0			10464.8	150	131
NC_002505	226532	226630	98	0			106.197	99	94
NC_002505	226549	226668	119	0			823.027	126	116
NC_002505	226550	226680	130	0			417.414	130	127
NC_002505	226550	226629	79	0			42.7738	87	72
NC_002505	226564	226681	117	0			373.165	117	104
NC_002505	226579	226680	101	0			85.5477	101	94
NC_002505	226606	226682	76	0			11.7997	77	73
NC_002505	226611	226706	95	0			67.8481	96	95
NC_002505	226623	226708	85	0			19.1745	85	82
NC_002505	227158	227273	115	37.2653	115	104	29.4992	115	104
NC_002505	227998	228130	132	0			89.9725	132	132
NC_002505	228174	228236	62	0			89.9725	62	59
NC_002505	228238	228180	58	12.4218	58	54	45.7237	58	54
NC_002505	228735	228813	78	0			1.47496	78	78
NC_002505	228738	228554	184	0			2.94992	184	184
NC_002505	228850	228942	92	0			162.246	92	91
NC_002505	229045	228949	96	0			5.89984	96	96
NC_002505	229048	228963	85	0			4.42488	85	85
NC_002505	229060	228962	98	0			7.3748	98	91
NC_002505	229541	229685	144	0			85.5477	144	144
NC_002505	230001	229919	82	0			5.89984	82	75
NC_002505	230015	229917	98	0			72.273	98	98
NC_002505	230201	230116	85	0			8.84976	86	85
NC_002505	230412	230566	154	0			8.84976	154	154
NC_002505	230581	230423	158	0			353.99	158	158
NC_002505	230907	231052	145	0			84.0727	145	144
NC_002505	231594	231511	83	0			10.3247	83	83
NC_002505	231608	231507	101	391.286	101	101	0
NC_002505	231613	231445	168	0			75.2229	168	168
NC_002505	231667	231787	120	0			1.47496	120	120
NC_002505	231669	231764	95	0			29.4992	95	95
NC_002505	231714	231639	75	133.534	75	73	0
NC_002505	232167	232317	150	0			50.1486	150	150
NC_002505	232181	232317	136	0			318.591	142	136
NC_002505	232207	232317	110	0			132.746	110	110
NC_002505	232226	232317	91	0			29.4992	97	89
NC_002505	232342	232444	102	0			154.871	102	101
NC_002505	232352	232242	110	0			159.296	110	109
NC_002505	232480	232580	100	0			97.3473	100	100
NC_002505	233427	233554	127	0			119.472	127	127
NC_002505	233537	233449	88	0			29.4992	88	88
NC_002505	234331	234251	80	0			5.89984	80	80
NC_002505	234432	234340	92	0			39.8239	92	92
NC_002505	234659	234565	94	0			42.7738	95	94
NC_002505	235136	235230	94	0			35.399	94	94
NC_002505	235545	235450	95	0			53.0985	95	95
NC_002505	235696	235531	165	0			1.47496	165	165
NC_002505	235804	235672	132	0			94.3974	132	132
NC_002505	236870	236958	88	0			4.42488	88	88
NC_002505	236879	236795	84	0			5.89984	84	84
NC_002505	236966	237042	76	0			2.94992	76	76
NC_002505	237007	237089	82	0			1.47496	82	82
NC_002505	237378	237462	84	0			4.42488	84	84
NC_002505	237460	237370	90	0			129.796	90	90
NC_002505	237477	237589	112	0			88.4976	112	111
NC_002505	237692	237620	72	0			10.3247	88	72
NC_002505	237829	237756	73	0			1.47496	73	73
NC_002505	238171	238066	105	0			8.84976	105	105
NC_002505	238184	238053	131	0			61.9483	131	131
NC_002505	238364	238465	101	0			135.696	101	100
NC_002505	238917	238836	81	0			4.42488	81	81
NC_002505	239048	238943	105	0			327.441	106	104
NC_002505	239746	239907	161	0			327.441	161	160
NC_002505	239940	239867	73	0			1.47496	73	73
NC_002505	240319	240235	84	0			1.47496	84	84
NC_002505	240574	240674	100	0			87.0226	100	100
NC_002505	240670	240568	102	0			78.1729	111	95
NC_002505	240816	240945	129	1136.59	132	129	0
NC_002505	240869	240944	75	34.1599	75	75	0
NC_002505	240893	240820	73	0			2.94992	73	73
NC_002505	240934	240820	114	0			666.682	128	114
NC_002505	241292	241225	67	34.1599	67	67	0
NC_002505	241395	241307	88	0			76.6979	88	81
NC_002505	241401	241292	109	0			261.068	109	108
NC_002505	241436	241359	77	0			2.94992	77	77
NC_002505	242283	242178	105	0			106.197	105	105
NC_002505	242400	242302	98	0			57.5234	98	98
NC_002505	243323	243241	82	0			1.47496	82	82
NC_002505	243657	243580	77	0			8.84976	77	77
NC_002505	243833	243750	83	0			2.94992	83	83
NC_002505	244202	244084	118	0			50.1486	118	118
NC_002505	244241	244151	90	108.69	90	90	0
NC_002505	244542	244672	130	1385.03	130	129	0
NC_002505	244659	244540	119	90.0578	119	119	0
NC_002505	244815	244693	122	0			185.845	122	122
NC_002505	244981	244880	101	0			33.9241	101	100
NC_002505	245171	245090	81	0			5.89984	81	70
NC_002505	245347	245272	75	121.112	75	72	0
NC_002505	245374	245263	111	0			221.244	111	107
NC_002505	245768	245686	82	0			4.42488	82	82
NC_002505	245857	245950	93	0			22.1244	93	93
NC_002505	246227	246157	70	0			1.47496	70	70
NC_002505	246231	246323	92	0			17.6995	92	92
NC_002505	246243	246338	95	0			35.399	97	89
NC_002505	246301	246230	71	0			2.94992	71	71
NC_002505	246304	246212	92	0			11.7997	92	84
NC_002505	246318	246391	73	0			1.47496	73	73
NC_002505	246321	246212	109	0			54.5735	109	109
NC_002505	246340	246229	111	282.595	111	110	0
NC_002505	246406	246320	86	0			1.47496	86	86
NC_002505	246411	246510	99	0			117.997	99	98
NC_002505	246523	246604	81	99.3742	81	81	0
NC_002505	246571	246684	113	0			61.9483	113	113
NC_002505	246676	246562	114	0			230.094	120	113
NC_002505	246783	246881	98	0			47.1987	98	98
NC_002505	246985	246894	91	0			11.7997	91	91
NC_002505	247012	247100	88	0			16.2246	88	88
NC_002505	247332	247411	79	133.534	90	73	8.84976	90	73
NC_002505	247341	247437	96	0			29.4992	96	96
NC_002505	247818	248004	186	0			2.94992	186	186
NC_002505	248210	248297	87	0			4.42488	87	87
NC_002505	248406	248479	73	0			2.94992	73	73
NC_002505	248531	248444	87	0			1.47496	87	87
NC_002505	248618	248543	75	86.9524	75	75	0
NC_002505	248678	248545	133	0			250.743	133	133
NC_002505	248862	248791	71	0			5.89984	71	71
NC_002505	248970	248892	78	0			1.47496	78	78
NC_002505	249605	249704	99	0			44.2488	99	99
NC_002505	249796	249889	93	0			140.121	93	91
NC_002505	249808	249916	108	0			122.422	108	108
NC_002505	249864	249975	111	0			106.197	111	111
NC_002505	249877	249946	69	0			2.94992	70	69
NC_002505	249923	250017	94	0			112.097	94	93
NC_002505	250202	250323	121	0			87.0226	121	121
NC_002505	250202	250243	41	0			1.47496	41	41
NC_002505	250249	250320	71	0			2.94992	71	71
NC_002505	250328	250427	99	226.697	99	96	57.5234	99	96
NC_002505	250459	250549	90	0			64.8982	90	75
NC_002505	250472	250549	77	0			4.42488	77	77
NC_002505	250623	250718	95	357.126	100	93	53.0985	100	93
NC_002505	250639	250719	80	0			1.47496	80	80
NC_002505	250745	250857	112	0			175.52	112	112
NC_002505	250749	250650	99	0			88.4976	99	99
NC_002505	250780	250857	77	257.752	77	77	0
NC_002505	251028	251108	80	0			1.47496	80	80
NC_002505	251139	251264	125	0			109.147	125	125
NC_002505	251145	251253	108	0			103.247	108	108
NC_002505	251164	251244	80	99.3742	80	80	0
NC_002505	251165	251258	93	0			67.8481	93	92
NC_002505	251226	251307	81	0			1.47496	81	81
NC_002505	251304	251232	72	0			2.94992	72	72
NC_002505	251436	251517	81	0			4.42488	81	81
NC_002505	251705	251784	79	0			16.2246	79	79
NC_002505	251728	251635	93	0			48.6737	93	93
NC_002505	251733	251647	86	0			26.5493	86	80
NC_002505	251753	251657	96	0			35.399	96	96
NC_002505	251907	251825	82	0			22.1244	82	82
NC_002505	252483	252567	84	0			1.47496	84	84
NC_002505	252540	252615	75	74.5306	81	75	1.47496	81	75
NC_002505	252651	252724	73	0			1.47496	73	73
NC_002505	252769	252843	74	0			10.3247	74	74
NC_002505	252814	252884	70	0			1.47496	70	70
NC_002505	253209	253342	133	0			7.3748	133	133
NC_002505	253424	253529	105	0			262.543	105	104
NC_002505	253441	253357	84	0			76.6979	84	83
NC_002505	254152	254269	117	0			246.318	117	116
NC_002505	254298	254390	92	0			17.6995	93	92
NC_002505	254318	254442	124	0			227.144	124	124
NC_002505	254563	254640	77	40.3707	77	77	0
NC_002505	254606	254702	96	0			165.195	98	96
NC_002505	254768	254865	97	0			199.12	97	87
NC_002505	254781	254865	84	0			1.47496	84	84
NC_002505	255003	255144	141	0			187.32	141	141
NC_002505	255184	255283	99	0			89.9725	99	99
NC_002505	255262	255359	97	0			32.4491	97	97
NC_002505	255348	255249	99	0			35.399	99	99
NC_002505	255716	255790	74	0			1.47496	74	74
NC_002505	255719	255813	94	0			19.1745	94	93
NC_002505	255728	255799	71	0			2.94992	71	71
NC_002505	255835	255913	78	0			1.47496	78	78
NC_002505	256129	256204	75	0			1.47496	75	75
NC_002505	256363	256443	80	0			2.94992	80	80
NC_002505	256462	256590	128	0			196.17	128	127
NC_002505	256469	256382	87	0			19.1745	87	83
NC_002505	256543	256631	88	0			19.1745	90	88
NC_002505	256660	256771	111	0			340.716	111	110
NC_002505	256753	256651	102	0			28.0242	102	101
NC_002505	256773	256657	116	0			132.746	116	115
NC_002505	256968	257040	72	21.7381	72	72	0
NC_002505	257233	257324	91	282.595	93	83	110.622	93	83
NC_002505	257426	257501	75	0			5.89984	75	75
NC_002505	257688	257774	86	0			7.3748	86	86
NC_002505	258056	257984	72	0			2.94992	72	72
NC_002505	258281	258176	105	0			116.522	105	105
NC_002505	258724	258855	131	0			222.719	131	131
NC_002505	258724	258806	82	0			1.47496	82	82
NC_002505	258762	258856	94	0			7.3748	94	94
NC_002505	258781	258851	70	34.1599	70	70	0
NC_002505	258801	258873	72	0			4.42488	72	72
NC_002505	258944	258868	76	0			10.3247	76	75
NC_002505	258971	259069	98	0			75.2229	98	98
NC_002505	258972	259036	64	3.10544	64	64	0
NC_002505	259094	259175	81	0			1.47496	81	81
NC_002505	259295	259388	93	0			10.3247	93	93
NC_002505	259332	259412	80	0			4.42488	80	74
NC_002505	259346	259266	80	0			2.94992	80	80
NC_002505	259442	259523	81	0			11.7997	81	78
NC_002505	259562	259692	130	0			712.405	132	127
NC_002505	259583	259710	127	0			172.57	127	127
NC_002505	259595	259693	98	0			293.517	106	92
NC_002505	259660	259548	112	288.806	112	111	0
NC_002505	259835	259910	75	0			4.42488	75	75
NC_002505	259858	259937	79	0			2.94992	79	79
NC_002505	260146	260262	116	0			91.4475	116	116
NC_002505	260477	260568	91	0			131.271	91	90
NC_002505	260495	260568	73	161.483	75	71	60.4733	75	71
NC_002505	260553	260474	79	0			7.3748	79	79
NC_002505	260562	260434	128	0			17.6995	128	128
NC_002505	260563	260487	76	0			5.89984	76	68
NC_002505	260574	260488	86	108.69	92	67	20.6494	92	67
NC_002505	260914	260989	75	0			2.94992	75	75
NC_002505	261319	261398	79	0			4.42488	79	79
NC_002505	261517	261620	103	444.078	103	103	0
NC_002505	261528	261617	89	475.133	102	88	188.795	102	88
NC_002505	261539	261620	81	0			1.47496	81	81
NC_002505	261678	261767	89	0			75.2229	90	83
NC_002505	261706	261791	85	0			2.94992	85	85
NC_002505	261755	261672	83	0			1.47496	83	83
NC_002505	261849	261950	101	0			327.441	103	87
NC_002505	262038	262131	93	0			115.047	93	93
NC_002505	262490	262606	116	0			20.6494	116	116
NC_002505	263443	263346	97	0			8.84976	97	97
NC_002505	264021	264117	96	0			168.145	97	95
NC_002505	264199	264126	73	0			1.47496	73	73
NC_002505	264215	264122	93	0			35.399	93	93
NC_002505	264272	264166	106	0			47.1987	106	106
NC_002505	264352	264242	110	0			70.7981	110	110
NC_002505	264476	264404	72	18.6327	72	72	0
NC_002505	264511	264595	84	0			11.7997	84	84
NC_002505	265184	265063	121	0			87.0226	121	121
NC_002505	265428	265531	103	0			448.388	104	89
NC_002505	265441	265520	79	0			1.47496	79	79
NC_002505	265520	265439	81	133.534	91	77	116.522	91	77
NC_002505	265537	265428	109	1313.6	113	92	713.88	113	92
NC_002505	265663	265794	131	0			26.5493	131	131
NC_002505	265699	265595	104	0			25.0743	104	104
NC_002505	265710	265581	129	0			275.817	130	129
NC_002505	265722	265576	146	0			25.0743	146	146
NC_002505	266120	266230	110	0			132.746	110	110
NC_002505	266227	266126	101	0			69.3231	101	98
NC_002505	266302	266399	97	0			134.221	97	97
NC_002505	266677	266807	130	0			92.9225	130	130
NC_002505	266972	266890	82	0			2.94992	82	82
NC_002505	267306	267220	86	0			1.47496	86	86
NC_002505	267318	267431	113	0			1.47496	113	113
NC_002505	267376	267457	81	0			1.47496	81	81
NC_002505	267459	267530	71	0			4.42488	71	71
NC_002505	267470	267379	91	0			5.89984	91	91
NC_002505	267546	267468	78	0			2.94992	78	78
NC_002505	267599	267693	94	0			5.89984	94	94
NC_002505	267656	267544	112	0			45.7237	112	112
NC_002505	267677	267544	133	0			290.567	134	133
NC_002505	267724	267614	110	0			30.9742	110	109
NC_002505	267920	267797	123	0			193.22	123	122
NC_002505	268003	267893	110	0			26.5493	110	110
NC_002505	268134	268248	114	0			154.871	114	114
NC_002505	268685	268787	102	0			107.672	102	96
NC_002505	269243	269342	99	0			22.1244	99	99
NC_002505	269252	269385	133	0			63.4233	133	133
NC_002505	269579	269671	92	0			106.197	92	92
NC_002505	269740	269858	118	0			7.3748	118	118
NC_002505	269758	269643	115	0			88.4976	115	114
NC_002505	269905	269991	86	173.905	92	86	0
NC_002505	270089	270179	90	24.8435	90	90	0
NC_002505	270451	270370	81	0			1.47496	81	81
NC_002505	270514	270370	144	0			261.068	144	143
NC_002505	270564	270649	85	245.33	86	84	0
NC_002505	270634	270552	82	0			10.3247	82	82
NC_002505	271336	271217	119	0			401.189	119	118
NC_002505	272171	272244	73	0			1.47496	73	73
NC_002505	272280	272206	74	77.6361	74	74	0
NC_002505	272312	272205	107	0			197.645	107	97
NC_002505	272325	272206	119	0			783.204	121	116
NC_002505	274024	274134	110	0			78.1729	110	110
NC_002505	274251	274177	74	0			4.42488	74	74
NC_002505	274280	274177	103	0			19.1745	103	103
NC_002505	274803	274877	74	0			8.84976	74	74
NC_002505	274859	274764	95	0			107.672	95	94
NC_002505	274879	274801	78	0			2.94992	78	78
NC_002505	275178	275297	119	0			169.62	119	118
NC_002505	275223	275295	72	34.1599	72	72	0
NC_002505	275598	275699	101	0			25.0743	101	101
NC_002505	278038	277968	70	18.6327	70	70	0
NC_002505	278188	278078	110	0			404.139	118	110
NC_002505	278400	278473	73	251.541	75	72	2.94992	75	72
NC_002505	278401	278485	84	0			4.42488	84	84
NC_002505	278428	278520	92	0			7.3748	92	92
NC_002505	278452	278527	75	0			7.3748	80	75
NC_002505	278533	278609	76	0			1.47496	76	76
NC_002505	278596	278686	90	0			16.2246	90	90
NC_002505	278615	278748	133	0			135.696	133	133
NC_002505	278727	278814	87	319.861	95	87	22.1244	95	87
NC_002505	279302	279261	41	3.10544	41	41	0
NC_002505	279735	279767	32	0			1.47496	32	32
NC_002505	279801	279704	97	0			14.7496	97	97
NC_002505	280500	280367	133	0			60.4733	133	133
NC_002505	281514	281573	59	9.31633	59	59	0
NC_002505	281514	281693	179	9.31633	179	179	0
NC_002505	282434	282363	71	0			1.47496	71	71
NC_002505	282450	282571	121	90.0578	122	116	272.868	122	116
NC_002505	282465	282570	105	0			57.5234	105	98
NC_002505	282508	282581	73	0			4.42488	73	73
NC_002505	282573	282502	71	0			1.47496	71	71
NC_002505	282599	282508	91	86.9524	91	91	0
NC_002505	282599	282519	80	31.0544	80	72	2.94992	80	72
NC_002505	282873	283005	132	0			1.47496	132	132
NC_002505	283188	283286	98	0			131.271	98	98
NC_002505	283344	283436	92	0			28.0242	92	92
NC_002505	284314	284404	90	0			2.94992	90	90
NC_002505	284314	284379	65	0			2.94992	65	65
NC_002505	284314	284415	101	0			2.94992	101	101
NC_002505	285004	285098	94	0			5.89984	94	91
NC_002505	285012	285084	72	27.949	84	72	4.42488	84	72
NC_002505	285026	285100	74	9.31633	74	74	0
NC_002505	285215	285361	146	0			4.42488	146	146
NC_002505	288299	288373	74	6.21088	74	73	0
NC_002505	289348	289282	66	21.7381	66	66	0
NC_002505	290487	290411	76	77.6361	76	76	0
NC_002505	292257	292161	96	0			4.42488	96	96
NC_002505	292886	292742	144	0			1.47496	144	144
NC_002505	294059	293953	106	0			36.874	106	106
NC_002505	294260	294391	131	0			1.47496	131	131
NC_002505	294391	294243	148	0			262.543	158	148
NC_002505	294699	294573	126	0			85.5477	126	126
NC_002505	294953	294865	88	152.167	92	88	0
NC_002505	295074	294987	87	136.639	87	87	0
NC_002505	295093	294987	106	493.765	106	106	0
NC_002505	295111	295039	72	0			1.47496	72	72
NC_002505	295140	295043	97	0			8.84976	100	97
NC_002505	295928	295846	82	52.7925	82	82	0
NC_002505	295960	295876	84	0			2.94992	84	84
NC_002505	296403	296493	90	0			1.47496	90	90
NC_002505	297751	297669	82	428.551	82	72	2.94992	82	72
NC_002505	297979	297807	172	0			5.89984	172	172
NC_002505	298040	298213	173	0			5.89984	173	173
NC_002505	298406	298505	99	0			1.47496	99	99
NC_002505	298636	298717	81	0			1.47496	81	81
NC_002505	298889	298791	98	0			29.4992	99	98
NC_002505	299525	299417	108	0			29.4992	108	108
NC_002505	299543	299427	116	0			284.667	116	113
NC_002505	299940	300057	117	62.1088	117	117	0
NC_002505	300003	299919	84	0			2.94992	84	84
NC_002505	300161	300084	77	0			11.7997	84	77
NC_002505	300175	300102	73	0			1.47496	73	73
NC_002505	300179	300084	95	0			29.4992	95	95
NC_002505	300206	300074	132	0			72.273	132	132
NC_002505	300393	300286	107	0			89.9725	107	107
NC_002505	300406	300293	113	0			78.1729	113	110
NC_002505	300501	300630	129	0			107.672	129	128
NC_002505	300574	300489	85	0			2.94992	85	85
NC_002505	300575	300503	72	12.4218	73	72	1.47496	73	72
NC_002505	300601	300503	98	31.0544	98	98	0
NC_002505	300633	300502	131	0			1876.15	132	122
NC_002505	300709	300630	79	0			1.47496	79	79
NC_002505	300849	300744	105	180.116	105	93	238.943	105	93
NC_002505	300860	300750	110	0			1025.1	119	95
NC_002505	300860	300782	78	0			1.47496	78	78
NC_002505	301023	300947	76	0			2.94992	76	74
NC_002505	301114	301025	89	0			1.47496	89	89
NC_002505	301171	301089	82	0			2.94992	82	82
NC_002505	301187	301111	76	0			1.47496	76	76
NC_002505	301197	301086	111	192.537	111	104	193.22	111	104
NC_002505	301314	301226	88	68.3197	88	82	191.745	88	82
NC_002505	301468	301384	84	0			1.47496	84	84
NC_002505	301702	301856	154	0			14.7496	154	154
NC_002505	301760	301678	82	93.1633	82	82	0
NC_002505	302189	302106	83	0			5.89984	83	75
NC_002505	302381	302303	78	43.4762	84	76	7.3748	84	76
NC_002505	302384	302489	105	0			33.9241	105	105
NC_002505	302488	302384	104	0			137.171	104	104
NC_002505	302626	302543	83	0			11.7997	89	83
NC_002505	302700	302628	72	0			1.47496	72	72
NC_002505	302954	302804	150	0			196.17	150	150
NC_002505	303033	302957	76	0			7.3748	77	70
NC_002505	303046	302959	87	0			4.42488	87	87
NC_002505	303074	302933	141	0			191.745	141	141
NC_002505	303188	303114	74	0			19.1745	74	72
NC_002505	303201	303106	95	798.099	103	75	228.619	103	75
NC_002505	303210	303119	91	0			11.7997	91	91
NC_002505	303213	303096	117	0			665.207	118	105
NC_002505	303365	303272	93	0			7.3748	93	93
NC_002505	303547	303456	91	0			17.6995	91	91
NC_002505	303616	303517	99	360.231	99	99	0
NC_002505	303956	303883	73	3.10544	73	73	0
NC_002505	304088	303989	99	0			17.6995	99	99
NC_002505	304102	304005	97	220.486	97	96	0
NC_002505	304102	303958	144	0			87.0226	144	144
NC_002505	304206	304106	100	0			78.1729	100	100
NC_002505	304433	304350	83	99.3742	83	83	0
NC_002505	304581	304501	80	0			2.94992	80	80
NC_002505	304583	304784	201	3.10544	201	201	0
NC_002505	304841	304761	80	49.6871	80	80	0
NC_002505	307510	307728	218	0			5.89984	218	218
NC_002505	309998	310135	137	0			259.593	137	137
NC_002505	310262	310362	100	0			16.2246	100	99
NC_002505	310606	310754	148	0			17.6995	148	148
NC_002505	310751	310827	76	149.061	89	70	5.89984	89	70
NC_002505	310752	310871	119	0			103.247	119	119
NC_002505	310815	310869	54	0			10.3247	54	54
NC_002505	311642	311741	99	0			35.399	99	99
NC_002505	313143	313347	204	0			16.2246	204	204
NC_002505	313829	313908	79	3.10544	79	79	0
NC_002505	314841	314940	99	0			39.8239	100	99
NC_002505	315480	315390	90	0			1.47496	90	90
NC_002505	315799	315899	100	0			269.918	100	100
NC_002505	315891	315785	106	0			356.94	106	101
NC_002505	315892	315809	83	0			4.42488	83	83
NC_002505	315904	315785	119	0			1516.26	126	117
NC_002505	316188	316040	148	0			380.54	148	147
NC_002505	316226	316321	95	0			23.5994	95	95
NC_002505	316311	316237	74	0			5.89984	74	74
NC_002505	316323	316231	92	0			20.6494	94	79
NC_002505	317081	316954	127	0			156.346	127	126
NC_002505	317466	317549	83	0			1.47496	83	83
NC_002505	317644	317524	120	0			384.964	121	120
NC_002505	317779	317864	85	0			2.94992	85	85
NC_002505	317836	317762	74	0			2.94992	74	74
NC_002505	318031	318145	114	0			532.46	122	111
NC_002505	318057	318147	90	0			8.84976	90	90
NC_002505	318172	318100	72	0			1.47496	72	72
NC_002505	318202	318300	98	0			45.7237	98	87
NC_002505	318202	318279	77	0			2.94992	77	77
NC_002505	318254	318334	80	68.3197	80	80	0
NC_002505	318320	318408	88	0			1.47496	88	88
NC_002505	318448	318548	100	0			4.42488	100	100
NC_002505	318505	318586	81	0			1.47496	81	81
NC_002505	318526	318631	105	0			132.746	105	104
NC_002505	318686	318790	104	0			441.013	105	88
NC_002505	318707	318790	83	0			5.89984	83	80
NC_002505	318718	318793	75	0			4.42488	75	75
NC_002505	319119	318906	213	0			1.47496	213	213
NC_002505	319647	319565	82	0			4.42488	82	82
NC_002505	321194	321009	185	0			5.89984	185	185
NC_002505	321251	321350	99	0			126.847	99	98
NC_002505	321925	322004	79	0			2.94992	79	79
NC_002505	323119	323224	105	124.218	105	105	0
NC_002505	323811	323886	75	3.10544	75	75	0
NC_002505	323812	323921	109	1711.1	116	98	653.407	116	98
NC_002505	323813	323955	142	0			3759.67	151	135
NC_002505	323813	323976	163	0			1432.19	163	145
NC_002505	323813	323904	91	0			1.47496	91	91
NC_002505	323817	323943	126	0			81.1228	126	125
NC_002505	323828	323955	127	0			443.963	127	121
NC_002505	323828	323975	147	0			156.346	149	146
NC_002505	323831	323922	91	183.221	100	84	32.4491	100	84
NC_002505	323849	323952	103	77.6361	113	92	5423.43	113	92
NC_002505	323849	323975	126	0			5737.59	129	118
NC_002505	323849	323921	72	0			28.0242	78	69
NC_002505	323861	323950	89	0			29.4992	95	89
NC_002505	323863	323975	112	0			94.3974	115	105
NC_002505	323866	323783	83	80.7415	83	82	0
NC_002505	323872	323955	83	0			1.47496	83	83
NC_002505	323880	323975	95	0			26.5493	95	85
NC_002505	323901	323975	74	43.4762	80	64	4.42488	80	64
NC_002505	323916	323995	79	21.7381	79	79	0
NC_002505	323917	324036	119	145.956	127	111	929.225	127	111
NC_002505	323917	324068	151	0			393.814	151	143
NC_002505	323931	324037	106	0			156.346	111	94
NC_002505	323945	324042	97	0			7.3748	97	91
NC_002505	323956	324063	107	0			58.9984	108	103
NC_002505	323956	324037	81	0			23.5994	86	75
NC_002505	323960	324104	144	0			57.5234	144	144
NC_002505	323967	324041	74	3.10544	74	71	4.42488	74	71
NC_002505	323969	324060	91	139.745	106	82	315.641	106	82
NC_002505	323976	324137	161	0			635.708	163	156
NC_002505	323991	324137	146	0			243.368	146	141
NC_002505	323994	324120	126	0			8.84976	126	126
NC_002505	324008	324137	129	124.218	138	111	986.748	138	111
NC_002505	324008	324123	115	0			150.446	118	114
NC_002505	324009	324083	74	40.3707	78	71	5.89984	78	71
NC_002505	324010	324111	101	18.6327	115	87	2855.52	115	87
NC_002505	324011	324100	89	0			11.7997	89	88
NC_002505	324023	324120	97	3.10544	97	93	2.94992	97	93
NC_002505	324027	324137	110	3.10544	113	100	264.018	113	100
NC_002505	324027	324106	79	0			1.47496	79	79
NC_002505	324035	324119	84	0			2.94992	87	84
NC_002505	324046	324137	91	59.0034	99	82	47.1987	99	82
NC_002505	324057	324137	80	15.5272	80	74	16.2246	80	74
NC_002505	329342	329432	90	158.378	93	81	8.84976	93	81
NC_002505	329481	329563	82	0			2.94992	82	82
NC_002505	329523	329431	92	245.33	92	92	0
NC_002505	329599	329684	85	0			2.94992	85	85
NC_002505	329789	329723	66	0			1.47496	66	66
NC_002505	329919	330011	92	0			4.42488	92	92
NC_002505	330114	330036	78	0			2.94992	78	78
NC_002505	330122	330216	94	0			33.9241	94	94
NC_002505	330168	330250	82	1024.8	83	77	0
NC_002505	330180	330250	70	0			1.47496	70	70
NC_002505	330256	330175	81	0			17.6995	81	81
NC_002505	330483	330287	196	0			22.1244	196	196
NC_002505	330483	330355	128	0			2.94992	128	128
NC_002505	330868	330791	77	0			4.42488	77	77
NC_002505	330915	331016	101	0			256.643	101	94
NC_002505	330918	331028	110	0			441.013	115	110
NC_002505	330939	331015	76	0			8.84976	82	76
NC_002505	331007	330913	94	624.194	94	93	0
NC_002505	331013	330924	89	0			11.7997	89	87
NC_002505	331064	330968	96	0			19.1745	96	96
NC_002505	331286	331363	77	0			1.47496	77	77
NC_002505	331621	331711	90	0			7.3748	90	90
NC_002505	331892	332007	115	0			29.4992	115	115
NC_002505	331971	332097	126	0			134.221	126	126
NC_002505	332428	332335	93	0			5.89984	93	93
NC_002505	332459	332574	115	0			160.771	115	115
NC_002505	333134	333209	75	0			4.42488	75	73
NC_002505	333248	333175	73	0			2.94992	73	73
NC_002505	333702	333775	73	0			1.47496	73	73
NC_002505	333735	333653	82	0			4.42488	82	82
NC_002505	334509	334613	104	0			233.044	104	90
NC_002505	334511	334602	91	0			11.7997	91	91
NC_002505	334521	334425	96	0			132.746	97	96
NC_002505	334523	334647	124	0			373.165	124	123
NC_002505	334565	334463	102	0			123.897	102	102
NC_002505	334580	334662	82	0			4.42488	82	82
NC_002505	334605	334517	88	0			5.89984	88	75
NC_002505	334608	334506	102	0			277.292	108	102
NC_002505	334620	334508	112	0			97.3473	112	111
NC_002505	334671	334802	131	102.48	131	131	0
NC_002505	334702	334783	81	0			88.4976	81	81
NC_002505	335220	335339	119	0			89.9725	119	119
NC_002505	335220	335317	97	0			48.6737	100	97
NC_002505	335227	335306	79	0			4.42488	79	79
NC_002505	335239	335356	117	0			131.271	117	117
NC_002505	335251	335328	77	0			11.7997	77	77
NC_002505	335257	335383	126	0			141.596	130	126
NC_002505	335269	335404	135	0			190.27	135	134
NC_002505	335272	335391	119	0			508.861	125	115
NC_002505	335283	335398	115	903.684	117	106	756.654	117	106
NC_002505	335283	335412	129	0			97.3473	130	129
NC_002505	335301	335400	99	0			679.956	104	92
NC_002505	335315	335400	85	0			5.89984	85	85
NC_002505	335328	335403	75	27.949	84	75	4.42488	84	75
NC_002505	335377	335459	82	0			1.47496	82	82
NC_002505	335382	335515	133	0			137.171	133	133
NC_002505	335382	335484	102	0			82.5977	111	102
NC_002505	335398	335483	85	0			2.94992	85	85
NC_002505	335405	335535	130	0			122.422	130	129
NC_002505	335409	335546	137	0			138.646	137	120
NC_002505	335416	335507	91	0			2.94992	91	91
NC_002505	335420	335520	100	0			8.84976	100	100
NC_002505	335443	335559	116	0			119.472	116	107
NC_002505	335452	335538	86	0			8.84976	92	85
NC_002505	335488	335559	71	40.3707	71	71	0
NC_002505	335488	335571	83	0			4.42488	83	80
NC_002505	335539	335632	93	102.48	98	88	4.42488	98	88
NC_002505	335540	335644	104	0			47.1987	104	104
NC_002505	335566	335666	100	0			16.2246	100	100
NC_002505	335603	335712	109	177.01	109	108	0
NC_002505	335621	335709	88	155.272	90	78	4.42488	90	78
NC_002505	335666	335761	95	0			10.3247	97	95
NC_002505	335683	335762	79	0			8.84976	87	79
NC_002505	335697	335783	86	27.949	86	86	0
NC_002505	335698	335802	104	0			28.0242	104	104
NC_002505	335709	335798	89	83.8469	95	89	1.47496	95	89
NC_002505	335720	335849	129	282.595	129	129	0
NC_002505	335757	335843	86	0			2.94992	86	77
NC_002505	335783	335865	82	0			2.94992	82	82
NC_002505	335820	335921	101	0			10.3247	101	101
NC_002505	335824	335907	83	0			1.47496	83	83
NC_002505	335973	336077	104	0			41.2989	105	104
NC_002505	336005	336099	94	229.803	95	94	73.748	95	94
NC_002505	336006	336115	109	0			42.7738	109	109
NC_002505	336013	336084	71	0			1.47496	71	71
NC_002505	336107	336205	98	0			2.94992	98	98
NC_002505	336321	336420	99	0			13.2746	99	94
NC_002505	336326	336473	147	0			112.097	147	147
NC_002505	336347	336473	126	198.748	134	126	125.372	134	126
NC_002505	336366	336473	107	0			70.7981	107	101
NC_002505	336383	336475	92	80.7415	97	83	58.9984	97	83
NC_002505	336396	336473	77	18.6327	78	68	4.42488	78	68
NC_002505	336407	336481	74	12.4218	75	74	1.47496	75	74
NC_002505	336433	336511	78	9.31633	78	78	0
NC_002505	336445	336561	116	0			224.194	126	116
NC_002505	336472	336561	89	152.167	96	80	1129.82	96	80
NC_002505	336491	336561	70	568.296	79	67	778.779	79	67
NC_002505	336500	336585	85	0			17.6995	85	85
NC_002505	336549	336623	74	204.959	81	68	110.622	81	68
NC_002505	336550	336673	123	0			716.83	124	115
NC_002505	336552	336703	151	0			196.17	151	149
NC_002505	336566	336671	105	273.279	105	105	0
NC_002505	336579	336677	98	0			30.9742	98	98
NC_002505	336602	336675	73	0			19.1745	73	73
NC_002505	336618	336701	83	0			10.3247	83	78
NC_002505	336722	336848	126	0			311.216	126	107
NC_002505	336745	336821	76	0			1.47496	76	76
NC_002505	336855	336932	77	3.10544	77	77	1.47496	77	77
NC_002505	336888	336976	88	0			23.5994	88	79
NC_002505	336934	337023	89	0			2.94992	89	89
NC_002505	337043	337114	71	0			4.42488	71	71
NC_002505	337080	337183	103	0			98.8223	103	103
NC_002505	337385	337473	88	0			17.6995	88	85
NC_002505	337486	337598	112	0			58.9984	112	112
NC_002505	337642	337741	99	0			53.0985	99	99
NC_002505	337685	337807	122	531.031	122	122	0
NC_002505	337711	337796	85	484.449	91	83	0
NC_002505	337731	337822	91	453.395	97	81	129.796	97	81
NC_002505	337731	337808	77	298.122	78	77	2.94992	78	77
NC_002505	337742	337866	124	0			191.745	130	124
NC_002505	337764	337864	100	0			84.0727	100	93
NC_002505	337765	337875	110	0			185.845	110	110
NC_002505	337777	337873	96	0			45.7237	96	96
NC_002505	337823	337915	92	0			10.3247	92	92
NC_002505	337860	337964	104	0			84.0727	104	104
NC_002505	337861	337948	87	0			1.47496	87	87
NC_002505	337945	338042	97	0			26.5493	97	97
NC_002505	337986	338090	104	0			25.0743	104	104
NC_002505	338012	338086	74	0			4.42488	78	74
NC_002505	338304	338403	99	186.327	99	99	0
NC_002505	338445	338532	87	0			1.47496	87	87
NC_002505	338537	338624	87	173.905	87	86	1.47496	87	86
NC_002505	338538	338657	119	0			184.37	121	105
NC_002505	338553	338627	74	0			1.47496	74	74
NC_002505	338561	338657	96	136.639	96	95	0
NC_002505	338619	338766	147	0			132.746	147	147
NC_002505	338635	338768	133	0			380.54	133	129
NC_002505	338655	338767	112	0			234.519	112	112
NC_002505	338655	338749	94	0			241.893	97	78
NC_002505	338665	338737	72	0			5.89984	72	72
NC_002505	338667	338756	89	0			11.7997	89	81
NC_002505	338774	338881	107	0			48.6737	107	107
NC_002505	338899	338992	93	925.422	97	86	61.9483	97	86
NC_002505	338912	338992	80	145.956	82	70	16.2246	82	70
NC_002505	338919	339009	90	0			20.6494	90	90
NC_002505	338923	338990	67	0			2.94992	67	67
NC_002505	338947	339046	99	0			137.171	99	95
NC_002505	338982	339092	110	226.697	110	103	0
NC_002505	338996	339088	92	0			2.94992	92	92
NC_002505	339004	339107	103	0			8.84976	103	103
NC_002505	339007	339091	84	0			4.42488	84	84
NC_002505	339033	338948	85	0			4.42488	85	85
NC_002505	339047	338948	99	0			191.745	103	90
NC_002505	339092	339194	102	170.799	110	90	1227.17	110	90
NC_002505	339097	339214	117	0			228.619	117	110
NC_002505	339099	339181	82	0			4.42488	88	82
NC_002505	339103	339194	91	0			8.84976	100	82
NC_002505	339121	339211	90	0			2.94992	90	90
NC_002505	339126	339231	105	0			140.121	105	105
NC_002505	339132	339206	74	90.0578	75	71	14.7496	75	71
NC_002505	339187	339299	112	0			1000.02	114	106
NC_002505	339258	339399	141	0			452.813	141	138
NC_002505	339273	339400	127	0			101.772	127	127
NC_002505	339281	339424	143	0			1455.79	145	132
NC_002505	339293	339403	110	0			244.843	110	98
NC_002505	339293	339425	132	0			67.8481	133	131
NC_002505	339306	339393	87	80.7415	88	83	38.3489	88	83
NC_002505	339317	339416	99	0			402.664	109	95
NC_002505	339317	339405	88	0			11.7997	88	82
NC_002505	339317	339391	74	0			2.94992	76	74
NC_002505	339317	339374	57	0			1.47496	57	57
NC_002505	339339	339419	80	0			2.94992	80	80
NC_002505	339356	339426	70	0			4.42488	73	70
NC_002505	339416	339524	108	0			44.2488	108	108
NC_002505	339445	339548	103	0			28.0242	103	100
NC_002505	339468	339570	102	0			97.3473	102	102
NC_002505	339560	339683	123	0			234.519	123	123
NC_002505	339578	339674	96	77.6361	96	79	13.2746	96	79
NC_002505	339583	339662	79	0			13.2746	82	73
NC_002505	339789	339885	96	0			104.722	96	87
NC_002505	339790	339865	75	86.9524	80	68	17.6995	80	68
NC_002505	339797	339920	123	0			681.431	138	123
NC_002505	339824	339918	94	0			41.2989	94	87
NC_002505	339866	339936	70	0			1.47496	70	70
NC_002505	339884	339965	81	0			33.9241	84	77
NC_002505	339886	340012	126	0			1.47496	126	126
NC_002505	340005	340097	92	0			11.7997	92	92
NC_002505	340020	340098	78	0			1.47496	78	78
NC_002505	340037	340118	81	0			1.47496	81	81
NC_002505	340068	340157	89	105.585	89	83	94.3974	89	83
NC_002505	340074	340199	125	676.986	142	115	4837.87	142	115
NC_002505	340085	340199	114	0			230.094	114	108
NC_002505	340103	340199	96	0			376.115	99	92
NC_002505	340118	340199	81	1487.51	88	73	817.128	88	73
NC_002505	340124	340217	93	0			5.89984	93	93
NC_002505	340132	340199	67	15.5272	77	67	1.47496	77	67
NC_002505	340200	340304	104	0			233.044	104	101
NC_002505	340202	340322	120	934.738	120	117	178.47	120	117
NC_002505	340206	340287	81	0			13.2746	81	81
NC_002505	340289	340358	69	0			1.47496	69	69
NC_002505	340294	340376	82	0			5.89984	82	82
NC_002505	340324	340436	112	437.867	112	111	0
NC_002505	340591	340700	109	0			33.9241	109	109
NC_002505	340616	340714	98	0			26.5493	98	98
NC_002505	340792	340879	87	0			4.42488	87	82
NC_002505	340800	340723	77	0			2.94992	77	77
NC_002505	340889	340984	95	0			39.8239	96	78
NC_002505	341032	341160	128	0			162.246	128	128
NC_002505	341419	341518	99	0			22.1244	103	99
NC_002505	341435	341506	71	6.21088	76	71	7.3748	76	71
NC_002505	341520	341641	121	0			106.197	121	120
NC_002505	341542	341624	82	0			8.84976	84	82
NC_002505	341657	341762	105	0			58.9984	105	101
NC_002505	341660	341748	88	0			14.7496	89	70
NC_002505	341692	341762	70	18.6327	70	70	0
NC_002505	341763	341865	102	4521.52	119	97	3579.73	119	97
NC_002505	341774	341865	91	6316.47	102	83	556.06	102	83
NC_002505	341788	341865	77	4847.6	84	68	92.9225	84	68
NC_002505	341886	342012	126	0			429.213	126	115
NC_002505	341893	341974	81	0			2.94992	81	81
NC_002505	341982	342077	95	0			4.42488	95	95
NC_002505	342146	342227	81	0			7.3748	88	81
NC_002505	342269	342351	82	776.361	97	73	401.189	97	73
NC_002505	342285	342354	69	0			1.47496	69	69
NC_002505	342353	342450	97	0			13.2746	97	97
NC_002505	342368	342493	125	667.67	127	113	2303.89	127	113
NC_002505	342382	342495	113	0			1551.66	115	101
NC_002505	342395	342495	100	0			203.544	100	91
NC_002505	342420	342495	75	0			26.5493	83	69
NC_002505	342542	342639	97	0			7.3748	97	97
NC_002505	342598	342700	102	0			81.1228	102	101
NC_002505	342639	342726	87	282.595	87	86	0
NC_002505	342800	342904	104	0			30.9742	104	104
NC_002505	342845	342968	123	0			91.4475	123	123
NC_002505	342896	342983	87	0			1.47496	87	87
NC_002505	343013	343089	76	0			2.94992	76	76
NC_002505	343074	343154	80	0			1.47496	80	80
NC_002505	343414	343488	74	0			2.94992	74	74
NC_002505	343480	343568	88	149.061	88	88	0
NC_002505	343487	343590	103	0			56.0485	103	94
NC_002505	343491	343568	77	0			10.3247	78	72
NC_002505	343542	343683	141	0			323.016	141	126
NC_002505	343585	343666	81	65.2143	81	81	0
NC_002505	343659	343757	98	3.10544	98	98	0
NC_002505	343735	343843	108	0			30.9742	108	108
NC_002505	344112	344245	133	0			48.6737	134	133
NC_002505	344126	344235	109	0			91.4475	109	109
NC_002505	344294	344396	102	0			51.6236	102	90
NC_002505	344407	344490	83	0			7.3748	83	80
NC_002505	344459	344552	93	0			8.84976	93	93
NC_002505	344496	344587	91	0			4.42488	91	91
NC_002505	344535	344629	94	0			8.84976	94	87
NC_002505	344666	344740	74	0			7.3748	74	70
NC_002505	344740	344836	96	0			16.2246	96	96
NC_002505	344752	344836	84	385.075	92	71	28.0242	92	71
NC_002505	344759	344849	90	0			4.42488	90	90
NC_002505	344763	344838	75	0			1.47496	75	75
NC_002505	344855	344925	70	0			1.47496	70	70
NC_002505	344859	344958	99	0			92.9225	104	92
NC_002505	344887	344959	72	0			2.94992	72	72
NC_002505	344995	345118	123	217.381	123	123	0
NC_002505	345024	345122	98	0			76.6979	98	83
NC_002505	345028	344982	46	9.31633	46	46	0
NC_002505	345041	345118	77	0			5.89984	81	77
NC_002505	345152	345249	97	0			26.5493	97	82
NC_002505	345235	345370	135	0			63.4233	136	135
NC_002505	345245	345356	111	0			109.147	111	109
NC_002505	345248	345337	89	0			10.3247	89	87
NC_002505	345261	345338	77	0			7.3748	77	76
NC_002505	345266	345356	90	0			10.3247	97	90
NC_002505	345277	345356	79	59.0034	88	79	35.399	88	79
NC_002505	345280	345371	91	279.49	93	90	1.47496	93	90
NC_002505	345309	345233	76	0			5.89984	76	76
NC_002505	345395	345467	72	46.5816	72	72	0
NC_002505	345618	345724	106	0			175.52	106	93
NC_002505	345709	345785	76	298.122	90	62	26.5493	90	62
NC_002505	345726	345785	59	9.31633	59	59	0
NC_002505	345768	345862	94	0			2.94992	94	94
NC_002505	345787	345906	119	257.752	131	112	146.021	131	112
NC_002505	345803	345904	101	0			38.3489	101	101
NC_002505	345817	345904	87	478.238	91	85	11.7997	91	85
NC_002505	345836	345949	113	0			128.321	113	113
NC_002505	345886	345973	87	0			7.3748	87	87
NC_002505	345971	346076	105	0			340.716	113	103
NC_002505	346095	346175	80	0			2.94992	80	80
NC_002505	346096	346203	107	0			129.796	107	106
NC_002505	346203	346282	79	15.5272	90	79	4.42488	90	79
NC_002505	346344	346442	98	0			44.2488	98	83
NC_002505	346351	346476	125	0			104.722	125	125
NC_002505	346557	346647	90	0			8.84976	90	90
NC_002505	346608	346718	110	0			17.6995	110	110
NC_002505	346678	346791	113	0			94.3974	113	110
NC_002505	346690	346826	136	0			42.7738	136	136
NC_002505	346691	346791	100	0			151.921	100	88
NC_002505	346708	346791	83	27.949	83	80	1.47496	83	80
NC_002505	346724	346643	81	0			4.42488	81	81
NC_002505	346799	346877	78	0			1.47496	78	78
NC_002505	346804	346941	137	0			156.346	137	137
NC_002505	346831	346941	110	0			76.6979	110	109
NC_002505	346844	346942	98	0			361.365	107	88
NC_002505	346857	346942	85	0			8.84976	85	81
NC_002505	346942	347043	101	0			1.47496	101	101
NC_002505	346987	347080	93	0			10.3247	93	93
NC_002505	347052	347142	90	0			2.94992	90	90
NC_002505	347071	347143	72	0			5.89984	72	72
NC_002505	347168	347275	107	242.224	107	107	0
NC_002505	347168	347287	119	0			107.672	119	118
NC_002505	347262	347341	79	0			1.47496	79	79
NC_002505	347327	347406	79	0			1.47496	79	79
NC_002505	347344	347486	142	0			61.9483	142	142
NC_002505	347475	347397	78	0			2.94992	78	78
NC_002505	347485	347623	138	0			70.7981	138	137
NC_002505	347547	347622	75	0			1.47496	75	75
NC_002505	347664	347765	101	0			1.47496	101	101
NC_002505	347706	347812	106	0			61.9483	106	106
NC_002505	348066	348184	118	99.3742	118	117	0
NC_002505	348068	348165	97	0			13.2746	97	97
NC_002505	348100	348173	73	18.6327	82	73	4.42488	82	73
NC_002505	348372	348467	95	192.537	95	86	5.89984	95	86
NC_002505	348379	348456	77	0			1.47496	77	77
NC_002505	348518	348614	96	0			4.42488	96	96
NC_002505	348547	348627	80	0			7.3748	80	78
NC_002505	348601	348707	106	0			44.2488	106	106
NC_002505	348614	348706	92	0			11.7997	92	90
NC_002505	348633	348725	92	0			2.94992	92	92
NC_002505	348640	348711	71	0			2.94992	71	71
NC_002505	348687	348760	73	0			13.2746	73	73
NC_002505	348950	348789	161	0			216.819	161	161
NC_002505	349259	349148	111	0			129.796	111	111
NC_002505	349390	349292	98	0			23.5994	98	98
NC_002505	349435	349351	84	0			2.94992	84	84
NC_002505	349438	349289	149	0			212.394	149	149
NC_002505	349439	349320	119	0			281.717	119	114
NC_002505	349856	349699	157	378.864	157	157	0
NC_002505	350353	350275	78	388.18	82	71	66.3732	82	71
NC_002505	350368	350275	93	27399.3	97	83	1266.99	97	83
NC_002505	350387	350460	73	0			1.47496	73	73
NC_002505	350519	350624	105	145.956	113	105	45.7237	113	105
NC_002505	350753	350846	93	0			1.47496	93	93
NC_002505	350824	350900	76	0			1.47496	76	76
NC_002505	351145	351009	136	0			8.84976	136	136
NC_002505	351226	351311	85	0			1.47496	85	85
NC_002505	351238	351309	71	31.0544	80	70	1.47496	80	70
NC_002505	351419	351513	94	512.398	94	93	0
NC_002505	351496	351629	133	0			50.1486	133	133
NC_002505	351510	351593	83	0			1.47496	83	83
NC_002505	351546	351630	84	167.694	84	84	0
NC_002505	351646	351744	98	0			4.42488	98	98
NC_002505	352137	352240	103	0			38.3489	103	102
NC_002505	352220	352297	77	0			1.47496	77	77
NC_002505	352336	352209	127	0			97.3473	127	127
NC_002505	352440	352515	75	0			5.89984	75	75
NC_002505	352549	352673	124	251.541	124	121	138.646	124	121
NC_002505	352563	352663	100	0			91.4475	102	100
NC_002505	352578	352477	101	0			26.5493	101	99
NC_002505	352585	352665	80	155.272	80	79	0
NC_002505	352629	352525	104	0			1.47496	104	104
NC_002505	352673	352765	92	0			17.6995	92	83
NC_002505	352844	352912	68	18.6327	68	68	0
NC_002505	353064	352995	69	0			1.47496	69	69
NC_002505	353419	353511	92	0			2.94992	92	92
NC_002505	353508	353430	78	0			1.47496	78	78
NC_002505	353519	353411	108	0			129.796	108	107
NC_002505	353600	353499	101	0			44.2488	101	101
NC_002505	353800	353732	68	0			1.47496	68	68
NC_002505	354306	354224	82	0			4.42488	82	74
NC_002505	354318	354228	90	0			8.84976	90	90
NC_002505	354510	354435	75	0			1.47496	75	75
NC_002505	354527	354441	86	0			38.3489	86	86
NC_002505	354528	354430	98	0			61.9483	98	98
NC_002505	354540	354430	110	0			44.2488	110	110
NC_002505	354695	354607	88	0			1.47496	88	88
NC_002505	354729	354812	83	139.745	83	83	0
NC_002505	354732	354639	93	0			8.84976	93	93
NC_002505	354797	354723	74	0			5.89984	74	74
NC_002505	354953	354839	114	0			44.2488	114	114
NC_002505	355022	354947	75	111.796	75	75	0
NC_002505	355327	355253	74	0			1.47496	74	74
NC_002505	355350	355280	70	0			1.47496	70	70
NC_002505	355366	355280	86	0			5.89984	86	86
NC_002505	355527	355429	98	0			25.0743	98	98
NC_002505	355580	355478	102	0			73.748	102	102
NC_002505	355609	355479	130	0			209.444	130	130
NC_002505	355838	355742	96	0			5.89984	96	96
NC_002505	356059	355990	69	0			1.47496	69	69
NC_002505	356221	356151	70	34.1599	70	70	0
NC_002505	356636	356736	100	3.10544	100	100	0
NC_002505	357259	357161	98	0			4.42488	98	98
NC_002505	357408	357333	75	183.221	75	75	0
NC_002505	357431	357333	98	0			41.2989	104	98
NC_002505	357452	357331	121	0			88.4976	121	121
NC_002505	357454	357374	80	397.497	80	71	5.89984	80	71
NC_002505	358282	358190	92	649.037	92	84	0
NC_002505	358373	358516	143	0			1.47496	143	143
NC_002505	358375	358285	90	0			36.874	90	90
NC_002505	358839	358947	108	0			4.42488	108	108
NC_002505	359040	358939	101	0			4.42488	101	101
NC_002505	359187	359107	80	0			4.42488	80	80
NC_002505	359257	359160	97	0			10.3247	97	97
NC_002505	359320	359229	91	0			4.42488	91	91
NC_002505	359456	359566	110	6.21088	110	110	0
NC_002505	359583	359515	68	0			4.42488	68	68
NC_002505	359909	359799	110	586.929	110	109	0
NC_002505	360074	360171	97	0			11.7997	97	97
NC_002505	360093	360176	83	0			5.89984	83	83
NC_002505	360143	360068	75	0			1.47496	75	75
NC_002505	360168	360075	93	0			13.2746	111	93
NC_002505	360388	360288	100	0			32.4491	100	100
NC_002505	360629	360705	76	0			1.47496	76	76
NC_002505	360779	360702	77	0			1.47496	77	77
NC_002505	360802	360703	99	0			20.6494	99	99
NC_002505	361131	361229	98	0			75.2229	98	98
NC_002505	361146	361213	67	0			1.47496	67	67
NC_002505	361146	361233	87	0			1.47496	87	87
NC_002505	361722	361828	106	0			89.9725	106	106
NC_002505	361755	361841	86	0			72.273	86	86
NC_002505	363011	363099	88	0			7.3748	89	88
NC_002505	363034	363122	88	0			7.3748	88	88
NC_002505	363107	363246	139	0			483.787	139	138
NC_002505	363115	363212	97	0			174.045	97	92
NC_002505	363152	363231	79	0			5.89984	79	79
NC_002505	363225	363328	103	0			56.0485	103	103
NC_002505	363267	363354	87	0			36.874	90	87
NC_002505	363267	363339	72	0			1.47496	72	72
NC_002505	363304	363421	117	0			187.32	117	117
NC_002505	363304	363224	80	0			2.94992	80	80
NC_002505	363593	363692	99	0			30.9742	99	98
NC_002505	363603	363520	83	0			4.42488	83	83
NC_002505	363661	363561	100	0			33.9241	100	96
NC_002505	363675	363761	86	0			2.94992	86	86
NC_002505	363722	363797	75	0			1.47496	75	75
NC_002505	363829	363936	107	0			100.297	107	107
NC_002505	363915	364017	102	0			30.9742	102	102
NC_002505	363951	364024	73	0			1.47496	73	73
NC_002505	364025	364116	91	565.19	104	91	33.9241	104	91
NC_002505	364076	363974	102	0			95.8724	102	102
NC_002505	364114	364206	92	0			8.84976	92	92
NC_002505	364123	364025	98	204.959	98	98	0
NC_002505	364125	364204	79	0			19.1745	83	74
NC_002505	364160	364238	78	0			11.7997	78	78
NC_002505	364197	364082	115	0			64.8982	115	114
NC_002505	364197	364125	72	0			10.3247	79	71
NC_002505	364210	364124	86	0			13.2746	87	86
NC_002505	364260	364346	86	0			79.6478	92	85
NC_002505	364268	364398	130	0			361.365	130	123
NC_002505	364281	364401	120	161.483	120	120	0
NC_002505	364287	364380	93	0			32.4491	93	93
NC_002505	364303	364374	71	0			2.94992	71	71
NC_002505	364344	364266	78	0			2.94992	78	78
NC_002505	364377	364302	75	602.456	75	72	8.84976	75	72
NC_002505	364389	364281	108	0			138.646	108	107
NC_002505	364413	364484	71	0			1.47496	71	71
NC_002505	364418	364325	93	0			61.9483	93	93
NC_002505	364449	364527	78	15.5272	78	78	0
NC_002505	364522	364440	82	21.7381	82	81	0
NC_002505	364534	364441	93	0			42.7738	97	83
NC_002505	364593	364688	95	0			45.7237	95	95
NC_002505	364598	364671	73	0			5.89984	73	73
NC_002505	364633	364722	89	0			7.3748	90	89
NC_002505	364676	364602	74	31.0544	83	72	73.748	83	72
NC_002505	364688	364587	101	0			106.197	101	101
NC_002505	364692	364600	92	0			22.1244	92	88
NC_002505	364692	364611	81	0			1.47496	81	81
NC_002505	364705	364599	106	0			156.346	106	95
NC_002505	364740	364825	85	0			2.94992	85	85
NC_002505	365141	365261	120	0			222.719	120	120
NC_002505	365188	365263	75	276.384	75	74	0
NC_002505	365442	365522	80	499.976	97	78	44.2488	97	78
NC_002505	365453	365530	77	0			1.47496	77	77
NC_002505	365548	365631	83	0			14.7496	83	83
NC_002505	365912	366012	100	0			54.5735	100	100
NC_002505	366609	366703	94	0			17.6995	94	94
NC_002505	366685	366599	86	86.9524	86	86	0
NC_002505	366730	366822	92	0			106.197	93	80
NC_002505	366880	366966	86	0			1.47496	86	86
NC_002505	367088	367174	86	0			1.47496	86	86
NC_002505	367187	367059	128	0			1.47496	128	128
NC_002505	367277	367375	98	0			91.4475	98	98
NC_002505	367443	367366	77	0			4.42488	77	77
NC_002505	368159	368048	111	0			70.7981	111	111
NC_002505	368336	368413	77	0			1.47496	77	77
NC_002505	368411	368515	104	0			199.12	104	103
NC_002505	368428	368335	93	0			28.0242	93	85
NC_002505	368438	368299	139	0			1.47496	139	139
NC_002505	368498	368630	132	416.129	132	132	0
NC_002505	368666	368781	115	0			26.5493	115	115
NC_002505	368747	368841	94	0			2.94992	94	94
NC_002505	368773	368669	104	158.378	104	103	0
NC_002505	368813	368890	77	0			8.84976	77	72
NC_002505	368841	368940	99	0			14.7496	99	99
NC_002505	368906	368987	81	0			1.47496	81	81
NC_002505	369042	369130	88	0			1.47496	88	88
NC_002505	369126	369200	74	9.31633	74	74	0
NC_002505	369248	369411	163	0			1.47496	163	163
NC_002505	369643	369564	79	0			4.42488	79	79
NC_002505	369644	369787	143	0			1308.29	152	139
NC_002505	369694	369784	90	0			1.47496	90	90
NC_002505	369707	369839	132	0			219.769	132	132
NC_002505	369985	370058	73	15.5272	73	73	0
NC_002505	369986	370092	106	0			266.968	106	105
NC_002505	370008	370080	72	0			4.42488	75	72
NC_002505	370012	370121	109	0			165.195	109	101
NC_002505	370090	370170	80	0			1.47496	80	80
NC_002505	370461	370555	94	0			19.1745	94	94
NC_002505	370497	370595	98	0			20.6494	98	98
NC_002505	370502	370613	111	1347.76	121	107	5216.93	121	107
NC_002505	370514	370613	99	110330	109	86	8255.35	109	86
NC_002505	370526	370613	87	416.129	87	77	28.0242	87	77
NC_002505	370541	370613	72	0			28.0242	74	65
NC_002505	370612	370699	87	0			8.84976	87	79
NC_002505	370622	370716	94	0			56.0485	94	94
NC_002505	370625	370696	71	121.112	78	70	2.94992	78	70
NC_002505	370690	370791	101	0			58.9984	101	101
NC_002505	370782	370870	88	0			2.94992	88	88
NC_002505	371239	371317	78	15.5272	78	78	0
NC_002505	371335	371425	90	77.6361	94	90	19.1745	94	90
NC_002505	371544	371696	152	0			290.567	153	152
NC_002505	371558	371650	92	0			20.6494	92	91
NC_002505	371793	371885	92	0			7.3748	92	75
NC_002505	371795	371872	77	9.31633	77	73	2.94992	77	73
NC_002505	371862	371989	127	6.21088	127	127	0
NC_002505	371867	371942	75	0			1.47496	75	75
NC_002505	371942	372044	102	0			104.722	102	91
NC_002505	371953	372020	67	21.7381	67	67	0
NC_002505	371960	372040	80	0			2.94992	80	80
NC_002505	372117	372194	77	0			1.47496	77	77
NC_002505	372211	372285	74	0			19.1745	77	74
NC_002505	372310	372404	94	0			10.3247	97	94
NC_002505	372310	372384	74	0			1.47496	74	74
NC_002505	372721	372836	115	0			92.9225	115	115
NC_002505	372735	372838	103	0			72.273	103	102
NC_002505	372916	373038	122	0			256.643	123	122
NC_002505	372947	373037	90	0			2.94992	90	90
NC_002505	373117	373193	76	0			1.47496	76	76
NC_002505	373293	373375	82	0			1.47496	82	82
NC_002505	373395	373466	71	37.2653	78	70	5.89984	78	70
NC_002505	373413	373495	82	0			5.89984	82	82
NC_002505	373479	373590	111	285.701	111	111	0
NC_002505	373482	373615	133	0			387.914	133	123
NC_002505	373482	373604	122	0			1.47496	122	122
NC_002505	373531	373619	88	0			1.47496	88	88
NC_002505	373632	373713	81	0			1.47496	81	81
NC_002505	373737	373856	119	0			420.363	119	110
NC_002505	373751	373856	105	0			171.095	107	90
[truncated: 12,579 more rows]
[truncated: 2 more columns]
