# Supplementary material for: A Genome-Wide Approach to Discovery of Small RNAs Involved in Regulation of Virulence in Vibrio cholerae
Source: PLoS Pathog. 2011 Jul 14;7(7):e1002126. doi: 10.1371/journal.ppat.1002126 (PMC3136459; doi:10.1371/journal.ppat.1002126)
Supplement: Table S6 — Sites of enrichment in determined by ToxT genome wide binding assay. Sites calculated to be enriched (see Materials and Methods for calculation) in Illumina libraries used in the ToxT pulldown assay versus the libraries sequenced prior to pulldown. The locations of the enriched sites are given aligned to the N16961 genome (reference NC_002505 for chromosome 1, NC_002506 for chromosome 2). The length of the site, maximum enrichment over background, the position of maximum enrichment, average coverage and expected coverage of each site is given in the adjacent columns. Values for Poisson distributions, Z scores and which technical replicate each site was found in, are given in the next columns. Finally, sites that overlap between the libraries are marked, and overlapping sites within libraries are scored to determine the approximate total enriched sites. (XLS) [file ppat.1002126.s011.xls]

## Sheet: lib2.3x.ratio.regions.txt
reference	start	end	length	max	maxpos	avg_tags_per_pos	expected_tags_per_position	k	l_reg	l_genome	poisson	z-score	library	present in both libraries	scored as single site
NC_002505	134659	134803	144	3.09	134664	1.62972	0.322917	234.68	46.5	287	0	11.2353	2
NC_002505	149092	149248	156	3.89	149203	2.84615	0.558077	444	87.06	311	0	15.493	2
NC_002505	175915	176075	160	4.11	175931	2.4245	0.520687	387.92	83.31	319	0	14.0229	2
NC_002505	176392	176511	119	5.09	176492	3.15059	0.588235	374.92	70	237	0	14.4276	2
NC_002505	176885	177003	118	4.69	176900	3.82585	0.858898	451.45	101.35	235	0	14.8975	2
NC_002505	177452	177653	201	3.34	177583	2.43104	0.405124	488.64	81.43	401	0	17.0629	2
NC_002505	177904	178007	103	4.51	177935	3.24883	0.62	334.63	63.86	205	0	13.6014	2
NC_002505	184075	184233	158	5.4	184103	3.28146	0.629747	518.47	99.5	315	0	16.8689	2
NC_002505	186086	186237	151	3.91	186226	2.39245	0.404901	361.26	61.14	301	0	14.6042	2
NC_002505	233400	233660	260	2.49	233540	1.81819	0.341269	472.73	88.73	519	0	16.2275	2	*	8
NC_002505	233661	233888	227	3.26	233877	1.82374	0.278811	413.99	63.29	453	0	16.0427	2	*	8
NC_002505	233681	233831	150	2.49	233830	1.45847	0.257933	218.77	38.69	299	0	11.2502	1	*	8
NC_002505	242539	242700	161	2.46	242616	1.79012	0.270124	288.21	43.49	321	0	13.4667	1
NC_002505	249308	249557	249	3.71	249522	2.67976	0.56	667.26	139.44	497	0	18.5989	1	*	10
NC_002505	249386	249525	139	4.31	249522	3.21151	0.718129	446.4	99.82	277	0	14.8643	2	*	10
NC_002505	252297	252432	135	3.89	252373	2.73756	0.563704	369.57	76.1	269	0	13.8899	2
NC_002505	252537	252673	136	3.83	252627	2.54074	0.535882	345.54	72.88	271	0	13.3692	2
NC_002505	252957	253076	119	3.17	252990	2.45269	0.439832	291.87	52.34	237	0	12.9051	2
NC_002505	254570	254683	113	2.89	254668	1.73336	0.328319	195.87	37.1	225	0	10.3734	2	*	11
NC_002505	254592	254766	174	2.51	254724	1.90747	0.388506	331.9	67.6	347	0	13.2335	1	*	11
NC_002505	255046	255209	163	2.49	255107	1.76877	0.302945	288.31	49.38	325	0	13.0194	2
NC_002505	262097	262277	180	3	262275	1.99828	0.312611	359.69	56.27	359	0	14.8741	2
NC_002505	263880	263981	101	1.97	263919	1.59683	0.222574	161.28	22.48	201	4.44722e-266	10.2753	2	*	12
NC_002505	263927	264159	232	2.74	264041	1.83039	0.325905	424.65	75.61	463	0	15.6239	1	*	12
NC_002505	264007	264157	150	3.11	264041	2.11127	0.307067	316.69	46.06	299	0	14.1912	2	*	12
NC_002505	264211	264337	126	2	264336	1.41206	0.194762	177.92	24.54	251	0	10.7919	1
NC_002505	265229	265376	147	3.89	265340	2.67925	0.459388	393.85	67.53	293	0	15.2003	2
NC_002505	514378	514516	138	5.11	514494	2.50514	0.411014	345.71	56.72	275	0	14.4323	2
NC_002505	516504	516608	104	2.43	516579	1.97269	0.341731	205.16	35.54	207	0	10.9736	2
NC_002505	523047	523177	130	2.86	523176	1.56169	0.275462	203.02	35.81	259	0	10.89	2	*	19
NC_002505	523069	523186	117	2.43	523176	1.54256	0.301197	180.48	35.24	233	0	9.88905	1	*	19
NC_002505	524743	524865	122	3	524860	2.15107	0.495574	262.43	60.46	243	0	11.2572	2
NC_002505	534800	534937	137	3.71	534830	2.52161	0.45562	345.46	62.42	273	0	14.0281	2
NC_002505	543956	544108	152	1.91	543965	1.18362	0.183092	179.91	27.83	303	0	10.5905	1	*	20
NC_002505	543981	544287	306	2.54	544217	1.39467	0.162386	426.77	49.69	611	0	17.2985	2	*	20
NC_002505	544116	544312	196	2.57	544283	1.69449	0.237041	332.12	46.46	391	0	14.7106	1	*	20
NC_002505	544489	544631	142	1.31	544510	0.986761	0.0994366	140.12	14.12	283	1.78137e-220	10.1535	2	*	21
NC_002505	544505	544631	126	1.29	544521	1.07595	0.105238	135.57	13.26	251	9.46172e-210	10.0284	1	*	21
NC_002505	544661	544792	131	2	544712	1.3742	0.244885	180.02	32.08	261	0	10.1648	2
NC_002505	544799	545110	311	2.8	545014	1.59048	0.198971	494.64	61.88	621	0	18.3805	2
NC_002505	545126	545228	102	1.57	545130	1.14451	0.134216	116.74	13.69	203	6.5782e-170	9.06872	2	*	22
NC_002505	545193	545333	140	1.17	545198	0.863643	0.077	120.91	10.78	279	3.14362e-178	9.64772	1	*	22
NC_002505	545339	545463	124	1.97	545429	1.18379	0.152177	146.79	18.87	247	2.00952e-233	9.99522	1	*	23
NC_002505	545373	545605	232	2.71	545429	1.92621	0.295733	446.88	68.61	463	0	16.6734	2	*	23
NC_002505	545477	545603	126	2.11	545477	1.82587	0.355079	230.06	44.74	251	0	11.2369	1	*	23
NC_002505	545628	545741	113	2.83	545695	2.24027	0.349646	253.15	39.51	225	0	12.5236	2
NC_002505	545777	545890	113	3.09	545782	1.86788	0.318496	211.07	35.99	225	0	11.2215	2
NC_002505	546873	547081	208	2.8	546919	1.58255	0.324904	329.17	67.58	415	0	13.1663	2	*	24
NC_002505	546937	547164	227	2.17	546937	1.5085	0.23978	342.43	54.43	453	0	14.4729	1	*	24
NC_002505	547082	547203	121	2.46	547087	1.90587	0.390909	230.61	47.3	241	0	10.9956	2	*	24
NC_002505	547301	547436	135	4.34	547329	3.24363	0.711852	437.89	96.1	269	0	14.7708	2
NC_002505	547471	547581	110	3.6	547516	3.09245	0.656	340.17	72.16	219	0	13.2037	1
NC_002505	547874	548074	200	3.51	547988	2.46035	0.4398	492.07	87.96	399	0	16.8318	1	*	25
NC_002505	547908	548037	129	3.63	547934	2.70047	0.527597	348.36	68.06	257	0	13.7285	2	*	25
NC_002505	548348	548540	192	1.37	548429	0.95875	0.104583	184.08	20.08	383	0	11.4824	2	*	26
NC_002505	548383	548567	184	1.51	548496	1.02326	0.113098	188.28	20.81	367	0	11.6489	1	*	26
NC_002505	548570	548693	123	1.71	548660	1.20374	0.160813	148.06	19.78	245	9.74176e-238	9.98242	1	*	27
NC_002505	548574	548759	185	2.14	548663	1.42762	0.191568	264.11	35.44	369	0	13.2437	2	*	27
NC_002505	865514	865633	119	3.43	865606	2.60773	0.518655	310.32	61.72	237	0	12.9277	2
NC_002505	865659	865811	152	3.54	865690	2.39467	0.4575	363.99	69.54	303	0	14.1455	1
NC_002505	866085	866195	110	2.74	866133	2.31709	0.459545	254.88	50.55	219	0	11.7004	2
NC_002505	866754	866935	181	3.66	866797	2.01177	0.342652	364.13	62.02	361	0	14.6323	2	*	29
NC_002505	866782	866935	153	2.49	866784	1.51725	0.232614	232.14	35.59	305	0	12.0564	1	*	29
NC_002505	875132	875395	263	1.77	875343	1.08148	0.151179	284.43	39.76	525	0	13.6324	1	*	30
NC_002505	875158	875387	229	2.14	875311	1.23293	0.165022	282.34	37.79	457	0	13.7176	2	*	30
NC_002505	875607	875784	177	2.37	875720	1.82045	0.358079	322.22	63.38	353	0	13.2002	1
NC_002505	876817	876963	146	1.91	876821	1.4961	0.25411	218.43	37.1	291	0	11.3348	2
NC_002505	877190	877369	179	3.03	877201	1.91464	0.312737	342.72	55.98	357	0	14.4045	2
NC_002505	877614	877736	122	3.66	877671	2.70115	0.56041	329.54	68.37	243	0	13.0995	2
NC_002505	877924	878056	132	3.69	878024	2.33455	0.405985	308.16	53.59	263	0	13.4214	2
NC_002505	878753	878865	112	2.74	878814	2.20295	0.42875	246.73	48.02	223	0	11.5478	1	*	31
NC_002505	878839	878959	120	2.66	878871	1.86325	0.4005	223.59	48.06	239	0	10.6307	2	*	31
NC_002505	878895	879046	151	2.11	878895	1.65914	0.293775	250.53	44.36	301	0	12.0144	1	*	31
NC_002505	879044	879368	324	3.34	879250	2.09355	0.395494	678.31	128.14	647	0	19.3739	2	*	31
NC_002505	879078	879284	206	2.63	879241	2.02413	0.382087	416.97	78.71	411	0	15.2078	1	*	31
NC_002505	879319	879552	233	2.17	879495	1.13489	0.165064	264.43	38.46	465	0	13.0051	1	*	32
NC_002505	879391	879553	162	2.49	879519	1.31809	0.177222	213.53	28.71	323	0	11.9171	2	*	32
NC_002505	879742	879994	252	3.17	879978	1.97377	0.359008	497.39	90.47	503	0	16.7993	2	*	33
NC_002505	879839	879953	114	2.06	879950	1.60377	0.274649	182.83	31.31	227	0	10.3465	1	*	33
NC_002505	879966	880076	110	2.91	879996	2.17218	0.376727	238.94	41.44	219	0	11.7943	1	*	33
NC_002505	880009	880126	117	3.06	880070	2.04675	0.357265	239.47	41.8	233	0	11.833	2	*	33
NC_002505	880141	880324	183	2.43	880256	1.44306	0.162732	264.08	29.78	365	0	13.7291	2	*	34
NC_002505	880146	880315	169	1.83	880259	1.2771	0.163077	215.83	27.56	337	0	12.0853	1	*	34
NC_002505	880368	880474	106	1.37	880441	0.715283	0.084434	75.82	8.95	211	4.98176e-89	7.35424	1
NC_002505	880517	880887	370	2.51	880519	1.74192	0.252784	644.51	93.53	739	0	20.2973	2	*	35
NC_002505	880792	881019	227	1.83	880985	1.19154	0.200264	270.48	45.46	453	0	12.6776	1	*	35
NC_002505	880894	881173	279	3.54	881156	1.91695	0.315197	534.83	87.94	557	0	17.9382	2	*	35
NC_002505	881757	881879	122	3.09	881803	2.41738	0.47377	294.92	57.8	243	0	12.6504	2	*	36
NC_002505	881830	882049	219	2.86	882030	2.00685	0.343288	439.5	75.18	437	0	16.0559	1	*	36
NC_002505	881888	882070	182	3.63	882067	2.0978	0.38978	381.8	70.94	363	0	14.6448	2	*	36
NC_002505	882570	882739	169	2.74	882627	2.01438	0.278994	340.43	47.15	337	0	14.8944	2	*	37
NC_002505	882613	882790	177	2.51	882775	1.77559	0.278644	314.28	49.32	353	0	13.9092	1	*	37
NC_002505	882991	883115	124	2.97	883114	2.05742	0.402581	255.12	49.92	247	0	11.8151	2
NC_002505	883409	883958	549	3.83	883856	1.49763	0.166685	822.2	91.51	1097	0	24.1939	2	*	38
NC_002505	883494	884074	580	3.17	883859	1.37978	0.185103	800.27	107.36	1159	0	23.012	1	*	38
NC_002505	883962	884148	186	1.89	884037	1.20505	0.161667	224.14	30.07	371	0	12.1728	2	*	38
NC_002505	884803	884927	124	2.74	884824	2.26032	0.47629	280.28	59.06	247	0	12.0033	1
NC_002505	889129	889314	185	3.91	889166	2.53654	0.525622	469.26	97.24	369	0	15.6369	2
NC_002505	893362	893522	160	2.43	893364	1.76844	0.329375	282.95	52.7	319	0	12.5853	2
NC_002505	894418	894889	471	2.91	894721	1.68083	0.250701	791.67	118.08	941	0	22.3233	2	*	39
NC_002505	894453	894746	293	2.26	894722	1.26003	0.187918	369.19	55.06	585	0	15.2496	1	*	39
NC_002505	894810	895005	195	2.23	894834	1.32677	0.207077	258.72	40.38	389	0	12.6286	1	*	39
NC_002505	894892	895026	134	1.83	894896	1.20306	0.160299	161.21	21.48	267	4.37432e-266	10.3776	2	*	39
NC_002505	895030	895131	101	2.54	895130	1.47069	0.192475	148.54	19.44	201	9.74176e-238	9.98242	2
NC_002505	895276	895420	144	3.57	895350	2.52028	0.444375	362.92	63.99	287	0	14.504	2
NC_002505	895464	895707	243	2.74	895498	1.85086	0.368107	449.76	89.45	485	0	15.5212	1	*	40
NC_002505	895560	895834	274	3.17	895829	1.97069	0.253175	539.97	69.37	547	0	19.0617	2	*	40
NC_002505	896056	896289	233	3.11	896171	2.2009	0.373004	512.81	86.91	465	0	17.4211	2	*	41
NC_002505	896070	896323	253	2.74	896150	2.10984	0.376601	533.79	95.28	505	0	17.4788	1	*	41
NC_002505	896311	896477	166	3.29	896320	1.97181	0.298976	327.32	49.63	331	0	14.3371	2	*	42
NC_002505	896394	896498	104	1.69	896427	1.39144	0.255577	144.71	26.58	207	4.58652e-229	9.05028	1	*	42
NC_002505	896906	897022	116	4.06	896906	1.85043	0.329655	214.65	38.24	231	0	11.0871	2
NC_002505	897612	897943	331	3.71	897931	1.74402	0.293565	577.27	97.17	661	0	18.4897	2	*	43
NC_002505	897804	897960	156	3.51	897959	2.19006	0.409167	341.65	63.83	311	0	13.8314	1	*	43
NC_002505	898709	898915	206	3.69	898904	2.35583	0.451845	485.3	93.08	411	0	16.3056	2
NC_002505	899117	899243	126	3.83	899228	2.8123	0.526508	354.35	66.34	251	0	14.0533	2	*	44
NC_002505	899139	899260	121	4.17	899208	3.07388	0.618595	371.94	74.85	241	0	14.0795	1	*	44
NC_002505	899736	899867	131	1.86	899813	1.38351	0.200763	181.24	26.3	261	0	10.7734	2
NC_002505	899952	900661	709	2.6	900502	1.56843	0.206248	1112.02	146.23	1416	0	27.2377	2	*	45
NC_002505	900006	900381	375	1.83	900124	1.34101	0.151467	502.88	56.8	749	0	18.8813	1	*	45
NC_002505	900387	900591	204	2.4	900530	1.52417	0.212402	310.93	43.33	407	0	14.2113	1	*	45
NC_002505	900592	900702	110	2.29	900630	1.84527	0.394273	202.98	43.37	219	0	10.1583	1	*	45
NC_002505	900827	900973	146	2.66	900942	1.95377	0.384452	285.25	56.13	291	0	12.4013	2
NC_002505	900997	901130	133	3.11	901103	2.10256	0.377218	279.64	50.17	265	0	12.6254	2
NC_002505	901437	901639	202	3.51	901440	2.25277	0.408564	455.06	82.53	403	0	16.0967	2	*	46
NC_002505	901458	901592	134	2.89	901502	2.16761	0.443507	290.46	59.43	267	0	12.3654	1	*	46
NC_002505	903316	903531	215	3.49	903370	2.44381	0.400372	525.42	86.08	429	0	17.7607	2
NC_002505	903658	903774	116	2.71	903689	1.85457	0.387155	215.13	44.91	231	0	10.6256	1
NC_002505	904204	904350	146	3.11	904322	2.4124	0.426301	352.21	62.24	291	0	14.2531	2
NC_002505	904381	904548	167	2.29	904427	1.69725	0.279102	283.44	46.61	333	0	13.0665	1	*	48
NC_002505	904441	904610	169	2.43	904517	1.6255	0.235325	274.71	39.77	337	0	13.2832	2	*	48
NC_002505	904552	904811	259	2.06	904621	1.37903	0.243938	357.17	63.18	517	0	14.3461	1	*	48
NC_002505	904617	904789	172	1.97	904622	1.5236	0.265291	262.06	45.63	343	0	12.3851	2	*	48
NC_002505	904855	905016	161	4.57	905015	2.77733	0.470435	447.15	75.74	321	0	16.2825	2
NC_002505	905642	905909	267	4.09	905721	2.50993	0.439513	670.15	117.35	533	0	19.7133	2	*	49
NC_002505	905708	905823	115	3.49	905736	2.54635	0.389043	292.83	44.74	229	0	13.5298	1	*	49
NC_002505	905941	906150	209	3.74	905958	1.76359	0.310144	368.59	64.82	417	0	14.6266	2	*	50
NC_002505	905965	906105	140	2.57	905967	1.39814	0.270857	195.74	37.92	279	0	10.3734	1	*	50
NC_002505	906330	906465	135	1.46	906459	0.84763	0.107407	114.43	14.5	269	8.99289e-166	8.8389	1
NC_002505	907290	907437	147	3.8	907420	2.90401	0.531361	426.89	78.11	293	0	15.5016	2	*	51
NC_002505	907304	907442	138	3.86	907424	2.83297	0.533986	390.95	73.69	275	0	14.7327	1	*	51
NC_002505	908300	908530	230	4.06	908328	2.70243	0.522087	621.56	120.08	459	0	18.4055	2	*	52
NC_002505	908405	908529	124	3.91	908476	2.78379	0.597661	345.19	74.11	247	0	13.2396	1	*	52
NC_002505	910889	911007	118	3.17	910966	2.73746	0.519407	323.02	61.29	235	0	13.3704	1	*	53
NC_002505	910898	911261	363	3.34	910927	1.90543	0.303333	691.67	110.11	725	0	20.5296	2	*	53
NC_002505	911050	911222	172	2.26	911052	1.22337	0.216221	210.42	37.19	343	0	11.0079	1	*	53
NC_002505	911227	911352	125	2.06	911326	1.08296	0.15808	135.37	19.76	249	1.01474e-209	9.34764	1	*	53
NC_002505	978534	978701	167	2.83	978668	1.96635	0.310778	328.38	51.9	333	0	14.2289	2	*	54
NC_002505	978541	978662	121	2.4	978656	1.62934	0.290579	197.15	35.16	241	0	10.636	1	*	54
NC_002505	992265	992496	231	4.77	992414	2.82416	0.459913	652.38	106.24	461	0	19.8325	2	*	55
NC_002505	992281	992418	137	3.69	992414	2.33708	0.408613	320.18	55.98	273	0	13.6849	1	*	55
NC_002505	998865	998986	121	1.74	998866	1.34959	0.200744	163.3	24.29	241	1.72098e-270	10.1648	2
NC_002505	998928	999117	189	1.34	998934	0.885185	0.134233	167.3	25.37	377	2.33097e-279	10.2481	1	*	56
NC_002505	999007	999302	295	2.09	999282	1.11919	0.136644	330.16	40.31	589	0	15.0767	2	*	56
NC_002505	999127	999290	163	1.94	999281	1.20939	0.137239	197.13	22.37	325	0	11.8256	1	*	56
NC_002505	999303	999427	124	2.4	999326	1.71726	0.279919	212.94	34.71	247	0	11.349	2
NC_002505	1010585	1010722	137	2.74	1010710	1.80248	0.268613	246.94	36.8	273	0	12.5055	2	*	57
NC_002505	1010623	1010734	111	2.23	1010723	1.82234	0.301622	202.28	33.48	221	0	11.0245	1	*	57
NC_002505	1037594	1037784	190	2.86	1037735	1.57947	0.274105	300.1	52.08	379	0	13.2187	2
NC_002505	1135779	1135889	110	3.11	1135852	2.50482	0.527182	275.53	57.99	219	0	11.9646	1
NC_002505	1139327	1139444	117	2.29	1139441	1.62521	0.319316	190.15	37.36	233	0	10.1551	2
NC_002505	1139459	1139576	117	2.09	1139562	1.72556	0.36812	201.89	43.07	233	0	10.1151	1
NC_002505	1198650	1198799	149	1.83	1198672	1.37651	0.217584	205.1	32.42	297	0	11.2377	1	*	58
NC_002505	1198742	1198847	105	1.83	1198823	1.29133	0.216667	135.59	22.75	209	9.94167e-210	9.01847	2	*	58
NC_002505	1198801	1198911	110	2.37	1198883	1.80582	0.258909	198.64	28.48	219	0	11.3084	1	*	58
NC_002505	1366474	1366584	110	4.14	1366475	2.96736	0.662364	326.41	72.86	219	0	12.7322	1
NC_002505	1412924	1413078	154	2.8	1413068	1.91636	0.306883	295.12	47.26	307	0	13.4106	2
NC_002505	1414952	1415062	110	4.06	1415013	2.68564	0.594818	295.42	65.43	219	0	12.1223	2
NC_002505	1496011	1496198	187	3.8	1496082	2.46016	0.384385	460.05	71.88	373	0	16.8817	2	*	59
NC_002505	1496145	1496299	154	2.37	1496149	1.34812	0.206299	207.61	31.77	307	0	11.4086	1	*	59
NC_002505	1516623	1516735	112	2.86	1516685	2.19813	0.373482	246.19	41.83	223	0	12.101	2
NC_002505	1517119	1517223	104	2.57	1517188	1.9101	0.413558	198.65	43.01	207	0	9.98458	2
NC_002505	1517391	1517506	115	3.26	1517454	2.15148	0.355217	247.42	40.85	229	0	12.219	2
NC_002505	1536306	1536410	104	2.86	1536394	1.91173	0.365192	198.82	37.98	207	0	10.5026	2
NC_002505	1549180	1549326	146	2.17	1549320	1.50959	0.238151	220.4	34.77	291	0	11.6709	1	*	60
NC_002505	1549226	1549381	155	2.89	1549343	1.92071	0.347355	297.71	53.84	309	0	13.0426	2	*	60
NC_002505	1564388	1564503	115	9.4	1564447	7.60861	1.77739	874.99	204.4	229	0	20.4077	2
NC_002505	1567200	1567438	238	6.17	1567294	4.23059	0.815966	1006.88	194.2	475	0	23.4422	2
NC_002505	1568157	1568292	135	2.29	1568161	1.55385	0.215407	209.77	29.08	269	0	11.6678	2	*	61
NC_002505	1568169	1568285	116	1.69	1568265	1.26672	0.170086	146.94	19.73	231	2.02522e-233	9.88704	1	*	61
NC_002505	1595774	1595877	103	3.31	1595790	2.76447	0.576019	284.74	59.33	205	0	12.1491	2
NC_002505	1698211	1698313	102	2.83	1698269	2.0852	0.410294	212.69	41.85	203	0	10.7508	2
NC_002505	1776680	1776795	115	3.37	1776701	2.59939	0.506261	298.93	58.22	229	0	12.7203	1
NC_002505	1786396	1786620	224	2.8	1786594	1.48897	0.239643	333.53	53.68	447	0	14.252	1
NC_002505	1923350	1923542	192	3.23	1923369	2.04536	0.346094	392.71	66.45	383	0	15.2334	2	*	62
NC_002505	1923430	1923617	187	3.46	1923573	2.00326	0.382353	374.61	71.5	373	0	14.364	1	*	62
NC_002505	1925155	1925340	185	4.51	1925289	2.48832	0.44773	460.34	82.83	369	0	16.237	2	*	63
NC_002505	1925162	1925264	102	2.94	1925222	1.97225	0.411765	201.17	42	203	0	10.2	1	*	63
NC_002505	1947760	1947881	121	2.97	1947847	2.17207	0.403388	262.82	48.81	241	0	12.1546	1
NC_002505	1948064	1948219	155	3.23	1948204	2.17652	0.429806	337.36	66.62	309	0	13.4998	2
NC_002505	1951079	1951342	263	3.6	1951304	2.2884	0.430875	601.85	113.32	525	0	18.2637	2	*	64
NC_002505	1951123	1951441	318	3.26	1951305	2.38484	0.446887	758.38	142.11	635	0	20.5345	1	*	64
NC_002505	1951347	1951504	157	4.4	1951428	3.25287	0.616306	510.7	96.76	313	0	16.8182	2	*	64
NC_002505	1951740	1951886	146	2	1951880	1.26021	0.216575	183.99	31.62	291	0	10.3906	2
NC_002505	1951982	1952089	107	1.89	1952010	1.25654	0.144579	134.45	15.47	213	1.26808e-207	9.74895	2
NC_002505	1952239	1952691	452	3.31	1952607	1.93042	0.264358	872.55	119.49	903	0	23.9213	2	*	65
NC_002505	1952283	1952442	159	2.14	1952293	1.45642	0.248428	231.57	39.5	317	0	11.6849	1	*	65
NC_002505	1952451	1952709	258	2.71	1952611	1.91043	0.283837	492.89	73.23	515	0	17.6281	1
NC_002505	1967348	1967515	167	2.77	1967505	1.47311	0.236108	246.01	39.43	333	0	12.2618	2
NC_002505	1994145	1994247	102	1.31	1994200	1.12843	0.158039	115.1	16.12	203	6.24331e-168	8.64974	1
NC_002505	2004869	2004984	115	3.69	2004963	2.14887	0.437217	247.12	50.28	229	0	11.4313	2
NC_002505	2044464	2044570	106	3.69	2044472	2.90594	0.560755	308.03	59.44	211	0	12.998	2
NC_002505	2049163	2049345	182	3.83	2049329	2.64791	0.461648	481.92	84.02	363	0	16.7025	1
NC_002505	2055420	2055524	104	2.17	2055522	1.4874	0.305962	154.69	31.82	207	7.94045e-251	9.04324	2
NC_002505	2098540	2098647	107	3.77	2098574	2.76579	0.54972	295.94	58.82	213	0	12.6145	2
NC_002505	2098952	2099070	118	3.17	2098955	2.07475	0.425678	244.82	50.23	235	0	11.3145	1
NC_002505	2168242	2168432	190	2.71	2168337	1.72489	0.252316	327.73	47.94	379	0	14.4788	2
NC_002505	2168454	2168574	120	2.37	2168573	1.46658	0.232667	175.99	27.92	239	0	10.4134	2
NC_002505	2433764	2433903	139	2.74	2433764	1.77827	0.32259	247.18	44.84	277	0	11.9003	2
NC_002505	2549682	2549799	117	3.91	2549767	2.35556	0.515128	275.6	60.27	233	0	11.7469	1
NC_002505	2550063	2550189	126	3.31	2550151	2.06841	0.436746	260.62	55.03	251	0	11.5507	2
NC_002505	2550262	2550586	324	2.31	2550306	1.29836	0.190401	420.67	61.69	647	0	16.3695	2	*	66
NC_002505	2550336	2550591	255	1.77	2550346	1.01051	0.105608	257.68	26.93	509	0	13.7318	1	*	66
NC_002505	2551065	2551169	104	2.74	2551165	1.87365	0.317885	194.86	33.06	207	0	10.6861	1
NC_002505	2551328	2551746	418	2.54	2551727	1.41837	0.198708	592.88	83.06	835	0	19.5922	2
NC_002505	2551751	2551927	176	3.54	2551789	2.3971	0.364432	421.89	64.14	351	0	16.211	2
NC_002505	2552212	2552364	152	3.6	2552249	2.31329	0.369342	351.62	56.14	303	0	14.623	2	*	67
NC_002505	2552310	2552440	130	3.49	2552400	2.30054	0.454923	299.07	59.14	259	0	12.6847	1	*	67
NC_002505	2552739	2553002	263	2.46	2552781	1.60707	0.240913	422.66	63.36	525	0	16.3018	2
NC_002505	2667304	2667528	224	4.51	2667520	1.78558	0.299196	399.97	67.02	447	0	15.38	2
NC_002505	2683264	2683426	162	3.74	2683283	2.49907	0.455309	404.85	73.76	323	0	15.1559	2
NC_002506	1049	1163	114	1.97	1161	1.21368	0.219825	138.36	25.06	227	3.91985e-216	8.85093	2
NC_002506	92589	92696	107	2.46	92589	1.58505	0.226262	169.6	24.21	213	7.64821e-284	10.4375	2
NC_002506	101637	101877	240	3.23	101638	1.62842	0.290583	390.82	69.74	479	0	14.9834	1	*	1
NC_002506	101653	101881	228	3.57	101833	1.93079	0.300789	440.22	68.58	455	0	16.5054	2	*	1
NC_002506	102241	102361	120	1.69	102317	1.38892	0.18475	166.67	22.17	239	3.60588e-277	10.5024	1	*	2
NC_002506	102305	102452	147	2.34	102413	1.55197	0.266599	228.14	39.19	293	0	11.5668	2	*	2
NC_002506	114855	115024	169	2.49	114909	1.89722	0.237811	320.63	40.19	337	0	14.7576	2	*	3
NC_002506	114904	115040	136	2.4	115039	1.84625	0.284191	251.09	38.65	271	0	12.5296	1	*	3
NC_002506	141013	141134	121	3.46	141043	2.23868	0.405868	270.88	49.11	241	0	12.3739	1
NC_002506	180027	180205	178	2.89	180060	1.92146	0.326685	342.02	58.15	355	0	14.2004	2
NC_002506	214601	214731	130	4.54	214627	3.53308	0.653	459.3	84.89	259	0	16.0933	2	*	4
NC_002506	214615	214728	113	3.91	214616	3.2485	0.709027	367.08	80.12	225	0	13.575	1	*	4
NC_002506	217113	217218	105	3.57	217130	3.06	0.666286	321.3	69.96	209	0	12.7608	1	*	5
NC_002506	217227	217593	366	3.09	217240	1.96071	0.275191	717.62	100.72	731	0	21.5872	2	*	5
NC_002506	217265	217418	153	1.89	217333	1.52967	0.236601	234.04	36.2	305	0	12.0501	1	*	5
NC_002506	217438	217555	117	2.83	217526	2.22085	0.366667	259.84	42.9	233	0	12.5079	1
NC_002506	217727	218090	363	3.97	217993	2.29501	0.378264	833.09	137.31	725	0	22.3486	2	*	6
NC_002506	217742	217893	151	2.46	217879	1.55689	0.269801	235.09	40.74	301	0	11.7591	1	*	6
NC_002506	219034	219183	149	3.43	219076	2.54946	0.450336	379.87	67.1	297	0	14.774	2	*	7
NC_002506	219122	219351	229	2.97	219286	2.04105	0.368035	467.4	84.28	457	0	16.3169	1	*	7
NC_002506	219184	219412	228	3.49	219243	2.21596	0.368596	505.24	84.04	455	0	17.3476	2	*	7
NC_002506	219754	219866	112	2.26	219755	1.30946	0.173304	146.66	19.41	223	2.02522e-233	9.88704	2
NC_002506	236919	237036	117	2	236936	1.06248	0.180598	124.31	21.13	233	1.28601e-186	8.55376	2	*	9
NC_002506	237079	237206	127	2.03	237172	1.30449	0.17622	165.67	22.38	253	6.0878e-275	10.4573	1	*	9
NC_002506	237083	237217	134	2.51	237176	1.55896	0.260373	208.9	34.89	267	0	11.1853	2
NC_002506	239932	240040	108	3.09	240007	2.13926	0.361944	231.04	39.09	215	0	11.6849	2
NC_002506	247366	247473	107	4.37	247450	2.91654	0.575047	312.07	61.53	213	0	12.9966	2
NC_002506	334810	334926	116	1.49	334813	0.987672	0.167672	114.57	19.45	231	7.03476e-166	8.23761	1
NC_002506	334930	335380	450	3.17	335011	1.94302	0.231889	874.36	104.35	899	0	24.6234	2	*	13
NC_002506	334932	335362	430	2.86	335028	1.72858	0.295372	743.29	127.01	859	0	20.8855	1	*	13
NC_002506	351728	351912	184	2.74	351752	2.08065	0.378804	382.84	69.7	367	0	14.739	2	*	14
NC_002506	351735	351843	108	2.97	351801	2.14435	0.37	231.59	39.96	215	0	11.6849	1	*	14
NC_002506	351930	352075	145	4.37	352069	3.11945	0.586276	452.32	85.01	289	0	15.8377	1
NC_002506	359636	359797	161	2.46	359711	1.95963	0.312547	315.5	50.32	321	0	13.871	1	*	15
NC_002506	359705	359814	109	2.57	359730	1.8545	0.251651	202.14	27.43	217	0	11.5645	2	*	15
NC_002506	374018	374151	133	5.43	374148	2.38669	0.400677	317.43	53.29	265	0	13.725	2
NC_002506	377694	377896	202	2.83	377867	1.80723	0.309307	365.06	62.48	403	0	14.6636	1
NC_002506	377805	377915	110	3.6	377905	2.71082	0.511727	298.19	56.29	219	0	12.8624	2
NC_002506	381609	381710	101	2.4	381660	2.02604	0.450495	204.63	45.5	201	0	10.0764	2
NC_002506	400447	400618	171	4.14	400583	2.89012	0.514211	494.21	87.93	341	0	16.8858	2
NC_002506	403252	403389	137	2.37	403388	1.22226	0.161679	167.45	22.15	273	2.17148e-279	10.5473	2
NC_002506	403312	403420	108	2.31	403413	1.51426	0.295	163.54	31.86	215	1.73019e-270	9.47716	1
NC_002506	404133	404274	141	3.74	404253	2.71468	0.566738	382.77	79.91	281	0	14.1125	2	*	16
NC_002506	404174	404281	107	3.17	404254	2.45654	0.48514	262.85	51.91	213	0	11.9267	1	*	16
NC_002506	407854	408003	149	3.2	407990	2.21913	0.380671	330.65	56.72	297	0	13.9466	1
NC_002506	458350	458485	135	1.6	458387	1.10948	0.181407	149.78	24.49	269	6.82868e-240	9.50368	1	*	17
NC_002506	458382	458487	105	2	458387	1.35486	0.211143	142.26	22.17	209	1.04027e-224	9.37052	2	*	17
NC_002506	485328	485491	163	3.37	485489	2.03577	0.39227	331.83	63.94	325	0	13.502	2
NC_002506	514894	515038	144	2.37	514992	1.8584	0.324792	267.61	46.77	287	0	12.4919	1
NC_002506	515999	516134	135	2.83	516018	2.12815	0.386296	287.3	52.15	269	0	12.7637	1	*	18
NC_002506	516071	516182	111	3.09	516149	2.59126	0.501712	287.63	55.69	221	0	12.5454	2	*	18
NC_002506	517115	517220	105	4.06	517115	3.01286	0.569143	316.35	59.76	209	0	13.2717	2
NC_002506	564045	564212	167	3.26	564138	2.82383	0.546048	471.58	91.19	333	0	16.0299	2
NC_002506	564512	564653	141	3	564574	1.80695	0.250993	254.78	35.39	281	0	12.8826	2
NC_002506	564759	564910	151	2.4	564881	1.65457	0.268543	249.84	40.55	301	0	12.2943	2
NC_002506	565220	565425	205	3.63	565421	2.75902	0.458439	565.6	93.98	409	0	18.4012	2
NC_002506	630348	630803	455	3.46	630592	1.72026	0.229341	782.72	104.35	909	0	22.7791	2	*	28
NC_002506	630369	630491	122	1.29	630483	0.895328	0.132049	109.23	16.11	243	1.597e-155	8.31824	1	*	28
NC_002506	630598	630827	229	2.23	630639	1.72017	0.264803	393.92	60.64	457	0	15.6461	1
NC_002506	815682	815832	150	3.17	815819	2.04013	0.2598	306.02	38.97	299	0	14.4499	2
NC_002506	827203	827306	103	3.11	827226	2.24417	0.451748	231.15	46.53	205	0	11.1158	2
NC_002506	827308	827409	101	2.83	827310	2.0102	0.383069	203.03	38.69	201	0	10.6287	2
NC_002506	827411	827659	248	3.83	827436	2.09645	0.376935	519.92	93.48	495	0	17.2207	2
NC_002506	832595	832704	109	1.94	832693	0.938991	0.0904587	102.35	9.86	217	2.1297e-141	8.82723	2
NC_002506	832707	832815	108	2.89	832767	2.17259	0.381852	234.64	41.24	215	0	11.6385	2
NC_002506	885950	886158	208	3.29	885982	1.95875	0.360192	407.42	74.92	415	0	15.1839	2
NC_002506	886573	886798	225	2.8	886777	2.19933	0.400889	494.85	90.2	449	0	16.7182	2
NC_002506	886713	886820	107	2.6	886775	2.13271	0.431215	228.2	46.14	213	0	10.9952	1
NC_002506	902242	902556	314	3.4	902277	2.17452	0.373758	682.8	117.36	627	0	19.9893	2	*	47
NC_002506	902449	902596	147	3.63	902567	2.57707	0.48102	378.83	70.71	293	0	14.552	1	*	47
NC_002506	994618	994760	142	1.57	994638	1.1038	0.159859	156.74	22.7	283	3.40735e-255	10.0438	2
NC_002506	1015984	1016141	157	3.06	1016111	1.75924	0.316497	276.2	49.69	313	0	12.5919	1
